# Supplementary material for: Circadian-period variation underlies the local adaptation of photoperiodism in the short-day plant Lemna aequinoctialis
Source: iScience. 2022 Jun 17;25(7):104634. doi: 10.1016/j.isci.2022.104634 (PMC9253726; doi:10.1016/j.isci.2022.104634)
Supplement: Data S1. Summary of the experimental results for 72 strains, related to Figure 3 Supplied as EXCEL file [file mmc2.xlsx]

## Sheet: SupplementaryDataset1
#	Strain	Population	Latitude	Longitude	Symbol group	Estimated N size (Mbp)	Frond Length (mm)		Critical day-length (h)	Fmax (%)	Day-length for Fmax (h)	Period (FRP) in FFT-NLLS (h)		Phi in FFT-NLLS		RAE in FFT-NLLS		Peak time (h)		Flowering rate after one-week photoperiodic treatment (%)										Mother frond length (mm)
							Mean	SD				Mean	SD	Mean	SD	Mean	SD	Mean	SD	9L	11L	11.5L	12L	12.5L	13L	13.5L	14L	14.5L	15L	Colony1	Colony2	Colony3	Colony4	Colony5	Colony6	Colony7	Colony8
1	N44Ha01	N44Ha	43.8047	142.451	N44Ha	807	3.75	0.21	12.77	66.67	11.5	23.77	0.37	0.66	0.014	0.059	0.046	4.59	0.168	64.2	62.7	66.7	63	45.7	23.2	0	0	0	0	3.961	3.427	4.017	3.756	3.505	3.708	3.907	3.754
2	N44Ha02	N44Ha	43.8047	142.451	N44Ha	784	3.64	0.19	12.87	69.42	11	22.62	0.41	0.71	0.034	0.047	0.03	4.862	0.156	63.2	69.4	67.4	65.5	53.1	28.5	0	0	0	0	3.973	3.683	3.684	3.421	3.55	3.686	3.76	3.386
3	N44Ha03	N44Ha	43.8047	142.451	N44Ha	792	3.75	0.2	13.39	76.74	9	20.72	0.58	0.69	0.039	0.039	0.008	3.555	0.469	76.7	74.1	74.6	70	68.4	54.5	33.8	7.5	0	0	4.074	3.371	3.719	3.87	3.83	3.659	3.711	3.735
4	N44Ha04	N44Ha	43.8047	142.451	N44Ha	808	4.71	0.48	13.35	72.2	11	22.99	0.6	0.76	0.022	0.037	0.009	5.853	0.185	62.7	72.2	71.6	71.1	69	66.3	23.5	0	0	0	5.386	3.892	5.022	4.801	4.252	4.755	4.501	5.07
5	N44Ha05	N44Ha	43.8047	142.451	N44Ha	799	4.64	0.27	13.31	71.3	13	23.79	0.68	0.74	0.009	0.026	0.009	5.291	0.157	64.5	68.5	69.6	70.7	70.1	71.3	14.2	0	0	0	4.496	4.67	5.045	4.735	4.419	4.195	4.621	4.901
6	N44Ha08	N44Ha	43.8047	142.451	N44Ha	798	3.37	0.15	14.19	78.36	12.5	21.21	0.18	0.7	0.021	0.03	0.004	3.827	0.258	75.2	73.4	72.9	72.5	78.4	72.1	71.2	53.3	17.1	0	3.247	3.243	3.688	3.414	3.303	3.414	3.373	3.269
7	N44Ha09	N44Ha	43.8047	142.451	N44Ha	793	3.71	0.28	12.78	69.57	9	23.75	0.25	0.64	0.026	0.019	0.007	4.626	0.112	69.6	67.1	65.1	52.2	47.4	25	0	0	0	0	3.918	3.329	3.602	4.013	3.955	3.879	3.289	3.711
8	N44Ha10	N44Ha	43.8047	142.451	N44Ha	787	4.14	0.28	12.62	68.29	11	20.93	0.15	0.73	0.035	0.035	0.013	4.584	0.229	63.5	68.3	58.4	48.6	42.4	6.8	0	0	0	0	3.894	3.894	4.038	4.009	4.114	4.497	4.631	4.032
9	N44Ha12	N44Ha	43.8047	142.451	N44Ha	821	3.94	0.4	12.77	66.9	12	22.95	0.48	0.69	0.025	0.034	0.008	4.786	0.135	65.3	63.9	65.4	66.9	44.8	23.6	0	0	0	0	3.783	4.389	3.742	3.759	3.799	4.751	3.624	3.678
10	N44Ha13	N44Ha	43.8047	142.451	N44Ha	806	3.72	0.15	12.83	71.88	11.5	23.48	0.94	0.66	0.024	0.028	0.005	4.591	0.209	65.5	68.3	71.9	62.3	52.5	27.4	0	0	0	0	3.729	3.96	3.707	3.556	3.707	3.536	3.918	3.673
11	N44Ha15	N44Ha	43.8047	142.451	N44Ha	789	3.67	0.22	12.72	68.18	11.5	23.27	0.36	0.66	0.027	0.029	0.005	4.534	0.172	67.4	67.2	68.2	61.5	37	30.4	0	0	0	0	3.636	3.163	3.685	3.762	3.629	3.759	3.88	3.835
12	N44Ha17	N44Ha	43.8047	142.451	N44Ha	796	3.67	0.16	12.74	68.85	11	24.18	2.2	0.67	0.028	0.074	0.065	4.696	0.1	64.7	68.9	68.3	63.4	40.4	28	0	0	0	0	3.966	3.707	3.466	3.566	3.612	3.579	3.656	3.841
13	N43Hi01	N43Hi	43.1943	141.455	Others North	810	4.18	0.49	12.7	72.6	11	20.65	0.34	0.66	0.015	0.035	0.006	3.885	0.43	67.7	72.6	66.2	59.4	40.3	30.5	1.7	0	0	0	4.848	4.689	3.523	4.061	4.491	4.383	3.675	3.808
14	N43Hi02	N43Hi	43.1943	141.455	Others North	810	4.09	0.31	13.07	72.22	9	21.71	0.32	0.61	0.01	0.033	0.009	4.195	0.24	72.2	66	64.9	68.8	45.7	41.9	0	0	0	0	4.176	4.661	3.863	4.416	3.917	4.084	3.737	3.903
15	N41Ac01	N41Ac	40.6034	140.467	Others North	827	5.09	0.3	12.79	67.9	11	22.78	0.14	0.66	0.004	0.026	0.008	4.42	0.272	67.6	67.9	62.8	62.1	47.7	24.1	3.1	0	0	0	5.038	4.914	5.105	4.729	5.503	5.54	4.799	5.105
16	N41Ac02	N41Ac	40.6034	140.467	Others North	806	4.98	0.3	12.39	64.06	9	25.67	0.89	0.74	0.023	0.027	0.009	4.885	0.532	64.1	63	57.9	54.3	25.6	7.4	0	0	0	0	5.244	4.669	4.673	4.832	4.877	5.457	5.295	4.817
17	N40Im01	N40Im	39.5678	141.938	Others North	798	4.05	0.36	12.58	62.26	12	23.51	0.45	0.78	0.03	0.036	0.021	5.812	0.328	52.8	55.8	53.3	62.3	35.6	7.2	0	0	0	0	4.675	4.208	4.246	4.217	3.62	3.959	3.904	3.609
18	N36Ky01	N36Ky	35.5278	139.52	Others Middle	813	5.44	0.21	13.24	65.71	9	20.74	0.37	0.75	0.009	0.033	0.004	4.716	0.199	65.7	62.7	63.8	60.8	59	46	19	0	0	0	5.468	5.751	5.361	5.747	5.243	5.246	5.44	5.294
19	N35At01	N35At	35.1106	137.083	Others Middle	807	4.58	0.42	12.09	62.5	9	24.33	1.14	0.77	0.013	0.032	0.01	5.373	0.374	62.5	43.1	46.2	38.5	0	1.7	0	0	0	0	4.523	4.25	3.886	4.77	4.365	4.932	4.723	5.219
20	N35Ki01	N35Ki	35.0771	135.788	Others Middle	804	4.84	0.29	12.92	64.38	11.5	21.9	0.05	0.7	0.016	0.021	0.004	4.425	0.119	61.5	63.4	64.4	58.6	54.4	27.8	0	0	0	0	4.729	4.899	4.508	4.411	4.876	5.272	4.891	5.102
21	N35Ki02	N35Ki	35.0771	135.788	Others Middle	795	4.17	0.26	13.73	66.67	11.5	19.96	0.17	0.83	0.031	0.077	0.011	4.751	0.414	64.4	57.9	66.7	64.4	60.4	51.9	42.2	22.6	0	0	4.243	4.338	3.761	4.296	4.345	3.743	4.385	4.285
22	N35Ht01	N35Ht	35.073	134.902	N35Ht	786	4.18	0.39	12.32	59.62	9	24.1	2.16	0.7	0.065	0.055	0.022	4.5	0.089	59.6	57.6	55.6	54.5	16.3	0	0	0	0	0	3.74	4.433	4.186	4.06	4.645	4.698	3.962	3.686
23	N35Ht02	N35Ht	35.073	134.902	N35Ht	782	3.7	0.14	12.75	57	11	25.22	1.75	0.7	0.018	0.044	0.016	4.497	0.445	51.4	57	55	53	39	17.7	0	0	0	0	3.772	3.755	3.62	3.642	3.668	3.868	3.439	3.859
24	N35Ht04	N35Ht	35.073	134.902	N35Ht	792	3.73	0.21	12.42	62.13	9	22.71	0.28	0.76	0.031	0.06	0.006	4.835	0.126	62.1	57.9	55.5	53.1	26.9	0	0	0	0	0	3.868	3.755	3.768	3.486	3.721	3.531	3.549	4.132
25	N35Ht05	N35Ht	35.073	134.902	N35Ht	833	4.16	0.32	12.17	56.36	9	20.39	0.16	0.83	0.015	0.053	0.014	4.594	0.033	56.4	55.9	55.2	39.1	6.9	5.7	0	0	0	0	4.107	4.27	3.924	3.604	4.727	4.229	4.103	4.296
26	N35Ht06	N35Ht	35.073	134.902	N35Ht	802	4.48	0.35	11.63	59.21	9	20.35	1.03	0.66	0.417	0.095	0.032	5.763	0.248	59.2	47.7	35.5	12.1	0	0	0	0	0	0	4.414	5.086	4.293	4.154	4.234	4.476	4.214	4.93
27	N35Ht07	N35Ht	35.073	134.902	N35Ht	807	4.04	0.24	12.32	65.62	11	22.13	2.5	0.79	0.09	0.057	0.026	4.437	0.044	60.3	65.6	58.2	54.5	20.4	1.9	0	0	0	0	4.292	4.221	3.783	3.656	3.836	4.2	4.095	4.21
28	N35Ht08	N35Ht	35.073	134.902	N35Ht	813	4.11	0.24	13.11	70.03	11	22.39	0.72	0.73	0.026	0.053	0.033	3.988	0.115	59	70	62.5	55	50.3	44.5	0	0	0	0	4.497	3.908	4.015	3.961	4.354	4.076	4.261	3.809
29	N35Ht09	N35Ht	35.073	134.902	N35Ht	793	3.85	0.39	12.95	69.12	11.5	21.62	0.94	0.77	0.03	0.051	0.014	4.377	0.18	62.2	66.1	69.1	65.7	51.2	32.8	4.7	0	0	0	3.966	4.347	3.649	3.407	4.47	3.584	3.896	3.493
30	N35Ht10	N35Ht	35.073	134.902	N35Ht	784	4.68	0.33	12.8	59.78	11	22.93	0.51	0.8	0.007	0.048	0.009	4.178	0.196	55.2	59.8	55.9	52.1	44.7	20	2.9	0	0	0	4.33	4.721	4.809	4.937	4.808	4.439	4.211	5.188
31	N35Ht11	N35Ht	35.073	134.902	N35Ht	811	4.09	0.25	12.32	58.93	11.5	21.21	0.59	0.79	0.038	0.041	0.013	4.622	0.163	58.3	57.4	58.9	48.1	19.3	3.6	0	0	0	0	3.937	4.596	3.972	3.946	4.375	3.962	3.925	4.032
32	N35Ht12	N35Ht	35.073	134.902	N35Ht	814	4.06	0.31	12.13	62.82	11	23.51	0.48	0.77	0.017	0.049	0.023	4.878	0.14	61.8	62.8	50	38.3	12.4	0	0	0	0	0	3.642	4.201	3.69	4.553	3.937	4.084	4.059	4.318
33	N35Kk01	N35Kk	35.0721	135.743	Others Middle	821	4.77	0.39	12.96	66.67	11	21.49	0.48	0.69	0.027	0.032	0.007	4.592	0.19	59.6	66.7	62.7	49.1	47.5	32.2	4.3	0	0	0	4.478	4.88	5.559	4.889	4.365	4.854	4.784	4.361
34	N35Sb01	N35Sb	35.0491	135.874	Others Middle	811	5.06	0.19	12.01	70.11	9	24.43	0.47	0.77	0.016	0.039	0.01	5.865	0.35	70.1	64.5	51.9	35.5	1.5	0	0	0	0	0	5.073	4.932	5.199	5.212	5.345	4.782	5.083	4.874
35	N35Sb02	N35Sb	35.0491	135.874	Others Middle	821	5.15	0.4	12.96	71.95	9	23.77	0.4	0.76	0.01	0.031	0.011	5.606	0.222	72	67	68.1	65.2	60.3	33.8	0	0	0	0	5.152	4.368	5.248	4.865	5.46	5.693	5.23	5.182
36	N35Sb03	N35Sb	35.0491	135.874	Others Middle	803	5.21	0.29	12.79	70.15	9	23.7	0.06	0.72	0.007	0.019	0.003	4.289	0.112	70.1	65.6	63.3	59.1	49.4	24.6	0	0	0	0	4.969	4.98	4.789	5.44	5.689	5.316	5.325	5.21
37	N35Kn01	N35Kn	35.0326	135.784	Others Middle	783	5.27	0.43	12.5	65.79	9	20.01	0.59	0.69	0.028	0.04	0.007	4.407	0.123	65.8	64.2	60.5	55.6	32.8	7.7	0	0	0	0	4.82	5.343	5.63	4.688	5.177	5.262	6.029	5.183
38	N35Kn04	N35Kn	35.0326	135.784	Others Middle	794	4.82	0.35	12.71	63.38	11.5	19.99	0.43	0.71	0.047	0.088	0.009	4.967	0.432	60.3	62.3	63.4	56.8	47	10.6	0	0	0	0	5.057	4.42	4.237	4.937	5.014	4.675	5.288	4.924
39	N35Kn09	N35Kn	35.0326	135.784	Others Middle	804	4.73	0.22	13.77	73.75	12.5	20.25	0.52	0.67	0.026	0.032	0.002	3.995	0.294	68.9	70.7	71.3	70	73.8	68.1	69.2	10.1	0	0	4.385	4.457	4.734	4.812	4.749	4.751	5.1	4.824
40	N35Kr01	N35Kr	34.9896	135.768	Others Middle	807	4.6	0.32	13.79	60	9	20.4	0.21	0.76	0.041	0.048	0.018	4.623	0.213	60	57.1	55.4	55.8	52.5	46.4	37.1	25	0	0	4.495	4.067	4.654	4.592	4.891	4.453	4.457	5.153
41	N35So01	N35So	34.9562	135.955	N35So	816	4.11	0.4	13.46	66	11.5	20.47	0.13	0.79	0.014	0.034	0.004	4.13	0.204	59	58.3	66	65.4	59.6	59.6	30.5	6.7	0	0	4.082	4.406	3.311	4.546	4.134	4.215	3.807	4.393
42	N35So02	N35So	34.9562	135.955	N35So	790	3.33	0.25	12.26	62.96	11	25.99	0.55	0.76	0.012	0.031	0.003	5.299	0.235	54.9	63	53.8	44.6	19	0	0	0	0	0	3.514	3.478	3.732	3.034	3.121	3.467	3.249	3.067
43	N35So03	N35So	34.9562	135.955	N35So	780	3.66	0.27	12.59	69.05	11.5	23.89	0.31	0.71	0.012	0.012	0.004	5.297	0.269	67.2	65.2	69	59.7	41.1	2.9	0	0	0	0	3.621	3.737	3.407	4.157	3.323	3.603	3.909	3.521
44	N35So04	N35So	34.9562	135.955	N35So	794	3.57	0.45	12.57	64.58	11	25.58	0.33	0.77	0.015	0.029	0.005	5.328	0.269	62.4	64.6	57.3	50.1	35.4	13.6	0	0	0	0	4.372	3.414	3.086	3.401	3.27	4.137	3.549	3.312
45	N35So05	N35So	34.9562	135.955	N35So	794	4.61	0.4	13.46	64.41	11.5	19.76	0.13	0.76	0.03	0.039	0.007	4.163	0.095	63.6	63.2	64.4	61.9	62.5	62	29.7	1.8	0	0	4.758	4.686	4.273	4.496	4.276	5.438	4.735	4.186
46	N35So06	N35So	34.9562	135.955	N35So	790	4.02	0.24	13.2	58.26	9	20.37	0.18	0.78	0.021	0.049	0.002	4.312	0.157	58.3	56.3	53.3	50.3	47	40.4	11.8	0	0	0	4.202	4.363	4.029	3.584	4.113	4.045	3.763	4.06
47	N35So08	N35So	34.9562	135.955	N35So	797	4.34	0.2	13.25	61.59	12	20.17	0.19	0.81	0.053	0.061	0.014	4.213	0.076	58.5	61.1	61.3	61.6	48.3	51.6	10.6	2.4	0	0	4.288	4.479	4.635	4.019	4.499	4.372	4.344	4.117
48	N35So10	N35So	34.9562	135.955	N35So	798	4.3	0.25	12.69	65.56	11	23.8	0.03	0.82	0.005	0.036	0.008	5.47	0.317	62.7	65.6	64.9	64.3	43	15.7	0	0	0	0	4.767	4.295	4.251	4.339	3.956	4.06	4.292	4.473
49	N35So11	N35So	34.9562	135.955	N35So	794	4.51	0.41	13.53	65.52	11.5	20.27	0.21	0.81	0.017	0.054	0.016	4.283	0.113	61.9	64.8	65.5	61.9	60.7	54.2	34.8	1.8	0	0	4.619	4.67	4.671	4.057	4.107	4.476	5.282	4.161
50	N35So12	N35So	34.9562	135.955	N35So	798	4.21	0.37	13.14	60.71	11	21.45	0.14	0.7	0.007	0.031	0.002	4.108	0.176	54.2	60.7	59.2	57.6	49.1	42.2	0	0	0	0	3.915	4.022	4.467	4.457	4.884	3.744	4.177	4.039
51	N35So15	N35So	34.9562	135.955	N35So	805	4.4	0.29	13.41	74.32	12	19.43	0.55	0.8	0.017	0.055	0.003	5.09	0.188	69.9	71.4	70.9	74.3	72.2	68.1	30.1	1.3	0	0	4.67	4.189	4.424	4.397	4.591	4.835	4.081	4.042
52	N35Oi01	N35Oi	34.8588	135.565	Others Middle	806	4.92	0.4	13.76	70.42	11.5	20.89	0.63	0.77	0.013	0.046	0.008	5.382	0.11	68.3	68.7	70.4	68.6	65	66.2	58.1	14.7	1.6	0	4.366	5.166	5.416	4.273	5.064	5.073	4.874	5.128
53	N35Oi02	N35Oi	34.8588	135.565	Others Middle	814	4.43	0.32	13.18	71.19	9	20.4	0.43	0.7	0.025	0.032	0.009	4.364	0.398	71.2	67.7	69	63	64.3	44.4	20.3	0	0	0	4.526	4.621	4.411	4.869	4.654	4.43	4.097	3.862
54	N35Oi03	N35Oi	34.8588	135.565	Others Middle	815	5.02	0.2	11.64	72.62	11	22.99	0.45	0.73	0.015	0.021	0.004	5.324	0.163	66.7	72.6	50	0	0	0	0	0	0	0	5.146	4.868	4.733	4.843	5.169	5.032	5.333	4.998
55	N35Nn01	N35Nn	34.7317	135.731	Others Middle	821	4.37	0.38	11.62	69.74	9	23.72	0.12	0.8	0.015	0.029	0.006	5.041	0.237	69.7	54.7	41.8	12.1	0	0	0	0	0	0	4.521	4.465	4.607	3.654	4.411	4.877	4.434	3.975
56	N35Nn02	N35Nn	34.7317	135.731	Others Middle	817	5.29	0.18	11.88	66.67	9	23.6	0.06	0.77	0.003	0.025	0.005	4.284	0.077	66.7	60.9	52.1	27.1	0	0	0	0	0	0	5.655	5.168	5.254	5.22	5.325	5.042	5.251	5.418
57	N35Nk01	N35Nk	34.7242	135.816	Others Middle	807	5.42	0.42	12.98	77.52	11.5	20.14	0.5	0.73	0.001	0.035	0.005	4.263	0.195	70.5	73.4	77.5	68.4	58.5	38.1	0	0	0	0	5.355	6.169	5.62	5.84	5.222	4.953	5.087	5.128
58	N35Si01	N35Si	34.7213	137.893	Others Middle	800	4.44	0.47	11.62	61.11	11	22.41	0.73	0.74	0.027	0.043	0.021	5.6	0.024	60.5	61.1	40	0	0	0	0	0	0	0	4.629	4.961	4.684	4.949	4.13	3.581	4.319	4.24
59	N34Mi01	N34Mi	34.498	136.677	Others Middle	808	4.26	0.44	13.29	56.82	9	20.59	0.27	0.66	0.022	0.035	0.003	4.823	0.215	56.8	51.7	56.4	52.4	44.4	41.7	18.8	0	0	0	4.251	3.899	4.758	4.101	4.507	3.975	3.655	4.925
60	N32Ka01	N32Ka	31.7773	130.563	N32Ka	794	5.59	0.42	12	64.77	9	25.24	0.71	0.75	0.008	0.051	0.008	5.547	0.148	64.8	54.5	48.6	32.3	0	0	0	0	0	0	5.732	5.337	5.013	5.958	5.726	5.397	5.26	6.305
61	N32Ka02	N32Ka	31.7773	130.563	N32Ka	784	5.6	0.39	12.57	68.12	11.5	22.06	0.25	0.72	0.028	0.022	0.011	4.673	0.391	64.2	63.4	68.1	56	38	9.1	0	0	0	0	5.754	5.669	5.753	5.529	5.702	6.2	4.869	5.285
62	N32Ka04	N32Ka	31.7773	130.563	N32Ka	782	4.71	0.54	11.78	66.09	9	26.76	1.06	0.72	0.016	0.064	0.013	5.981	0.167	66.1	52.8	54.7	16.7	0	0	0	0	0	0	4.624	5.002	4.65	5.296	5.516	4.36	3.893	4.34
63	N32Ka06	N32Ka	31.7773	130.563	N32Ka	801	5.97	0.51	11.73	66.81	11	23.08	0.76	0.76	0.015	0.03	0.011	5.573	0.152	62.5	66.8	53.4	10	0	0	0	0	0	0	6.229	6.696	6.225	5.316	5.282	6.399	5.763	5.831
64	N32Ka07	N32Ka	31.7773	130.563	N32Ka	818	5.38	0.44	11.75	66.2	9	24.47	0.46	0.75	0.02	0.039	0.008	5.327	0.175	66.2	62.8	50.5	15.1	2.2	0	0	0	0	0	5.563	6.053	5.178	4.942	5.002	4.883	5.754	5.68
65	N32Ka08	N32Ka	31.7773	130.563	N32Ka	803	4.98	0.37	11.74	65.92	9	27.75	2.61	0.69	0.063	0.177	0.163	6.173	0.192	65.9	54.7	47.4	17.6	0	0	0	0	0	0	5.374	4.682	4.937	4.645	4.435	5.028	5.369	5.341
66	N32Ka09	N32Ka	31.7773	130.563	N32Ka	807	5.22	0.33	12.06	62.92	9	24.36	0.27	0.74	0.022	0.041	0.017	5.346	0.146	62.9	57.3	48	35.4	0	0	0	0	0	0	5.612	5.043	5.235	4.915	4.978	5.177	5.827	4.982
67	N32Ka10	N32Ka	31.7773	130.563	N32Ka	799	5.01	0.49	12.04	63.79	9	25.99	2.02	0.73	0.054	0.065	0.025	5.729	0.283	63.8	54.3	48.4	34.7	0	1.3	0	0	0	0	4.987	4.683	5.273	5.059	5.612	4.625	4.218	5.622
68	N32Ka11	N32Ka	31.7773	130.563	N32Ka	798	4.02	0.25	11.86	52.08	11	24.28	0.68	0.77	0.008	0.038	0.009	4.775	0.103	51.4	52.1	44.7	18.6	3.9	0	0	0	0	0	4.133	3.684	4.347	4.042	3.865	3.784	4.36	3.955
69	N32Ka14	N32Ka	31.7773	130.563	N32Ka	810	4.98	0.27	11.76	63.16	9	26.75	3.16	0.74	0.068	0.067	0.022	5.65	0.363	63.2	61.6	56.1	9.7	0	0	0	0	0	0	5	4.638	4.98	5.097	4.624	5.086	5.465	4.957
70	N32Ka16	N32Ka	31.7773	130.563	N32Ka	816	5.36	0.37	11.68	63.24	9	25.4	1.28	0.72	0.034	0.096	0.039	5.393	0.388	63.2	51.7	44.4	9.5	0	0	0	0	0	0	6.086	4.992	5.353	5.377	5.079	4.951	5.527	5.507
71	N32Ka18	N32Ka	31.7773	130.563	N32Ka	802	5.49	0.17	11.76	63.44	9	25.98	1.37	0.72	0.031	0.058	0.037	5.473	0.223	63.4	53.3	47.7	17.5	0	0	0	0	0	0	5.409	5.517	5.451	5.246	5.495	5.656	5.797	5.349
72	N32Mk01	N32Mk	31.5107	131.254	Others South	801	5.07	0.22	11.21	66.36	9	23.76	0.16	0.76	0.038	0.019	0.004	5.693	0.569	66.4	55.8	0.9	0	0	0	0	0	0	0	5.166	5.407	5.064	4.733	5.038	4.838	5.092	5.252
