# Supplementary material for: Circadian-period variation underlies the local adaptation of photoperiodism in the short-day plant Lemna aequinoctialis
Source: iScience. 2022 Jun 17;25(7):104634. doi: 10.1016/j.isci.2022.104634 (PMC9253726; doi:10.1016/j.isci.2022.104634)
Supplement: Data S2. Luminescence time series of 72 strains, related to Figure 2 [file mmc3.xlsx]

## Sheet: SupplementaryDataset2
time (h)	light(0:Off, 1:ON)	N44Ha01_1	N44Ha01_2	N44Ha01_3	N44Ha02_1	N44Ha02_2	N44Ha02_3	N44Ha03_1	N44Ha03_2	N44Ha03_3	N44Ha04_1	N44Ha04_2	N44Ha04_3	N44Ha05_1	N44Ha05_2	N44Ha05_3	N44Ha08_1	N44Ha08_2	N44Ha08_3	N44Ha09_1	N44Ha09_2	N44Ha09_3	N44Ha10_1	N44Ha10_2	N44Ha10_3	N44Ha12_1	N44Ha12_2	N44Ha12_3	N44Ha13_1	N44Ha13_2	N44Ha13_3	N44Ha15_1	N44Ha15_2	N44Ha15_3	N44Ha17_1	N44Ha17_2	N44Ha17_3	N41Ac01_1	N41Ac01_2	N41Ac01_3	N41Ac02_1	N41Ac02_2	N41Ac02_3	N35Sb01_1	N35Sb01_2	N35Sb01_3	N35Sb02_1	N35Sb02_2	N35Sb02_3
0	0	301.6	183.6	358.8	383.6	430	351.2	270.4	246	453.2	247.2	186.8	198.8	222.4	152.8	253.6	324.4	310.8	317.6	440	374	221.2	270.8	1005.2	545.2	489.6	210.4	307.2	292.4	292	275.6	334.8	268.4	320.4	129.2	154.4	169.6	104.8	122.8	201.2	177.6	405.833	1012.4	148	122	208	158.8	122.8	100.417
0.33	0	282.8	169.6	322.4	388	425.6	304.4	271.6	235.6	439.2	192.8	128.4	144.4	186.8	125.6	229.6	326.4	262.4	318	408	352.8	194	242	973.6	519.2	447.6	202.8	281.2	279.6	268.8	248.4	292.8	242.8	268.8	116.4	120.4	144.8	95.2	116.4	192	152.4	357.2	935.2	113.2	104	156	128	96	65.6
0.67	0	254.4	160.4	278.4	363.2	413.6	285.2	238.4	204.8	386.4	166.4	120	128.8	154	126	242.8	291.6	261.6	283.2	368.4	299.2	178.4	218.4	985.6	453.2	397.6	193.2	223.2	252.4	225.6	237.2	245.6	248.8	262.4	102	123.2	133.2	88.4	103.6	192	140.4	321.2	899.2	100	89.6	148.4	142.8	81.2	71.2
1	0	252	143.2	250.4	349.6	387.6	243.2	204.8	198.8	342.4	150.8	111.2	124.4	150.4	107.2	213.2	355.2	244.4	292.8	329.6	275.6	176	203.2	965.6	515.2	353.2	160.8	235.6	229.6	208	216.8	237.6	220.4	244	96.4	120.8	141.6	90.8333	104.4	166	130	315.2	869.6	82.4	89.5833	144.4	115.2	74.8	62.8
1.33	0	229.2	132.4	232.4	304.4	361.6	241.2	206.4	186	324.4	158.4	102	116.8	166.8	105.6	205.2	329.2	253.6	287.2	307.6	238.8	170.8	218	935.6	467.2	306.8	141.2	245.2	202	189.6	208	209.6	190.4	224.4	84.4	111.6	126	77.2	95.2	171.6	118	273.2	799.6	99.6	73.6	126	134	77.6	67.2
1.67	0	221.6	138	226.4	266.8	345.2	234	197.2	170	314.8	158.4	104.8	109.2	138	110.4	222	332	242	283.2	276.8	237.6	154.4	208.4	935.2	444	285.6	144	201.2	184	200	204	208.4	216	200	93.2	96.8	124	90.4	98.4	176.4	102.4	287.6	838.4	93.2	80.4	128.4	130.8	64.8	57.2
2	0	199.2	119.2	202.4	249.2	322.4	230.4	187.2	172.8	312	148.4	109.6	107.6	147.2	86.4	197.2	362.8	255.2	288.8	269.2	201.6	145.6	195.6	885.2	458.8	276.8	150	187.2	190.8	202.4	174.4	178	190	206	74.4	104	129.6	74.8	88.8	146.4	99.2	233.6	770.4	98.4	65.2	106.4	118.4	76	57.2
2.33	0	153.2	126.8	177.6	239.2	318.8	198.4	191.6	161.2	314.4	130.8	94.4	100.8	138	89.2	214	344	247.2	257.2	247.6	218	142.4	192	887.2	450.4	224	132	200.4	166.4	180.4	156.4	178	164.4	193.6	80.8	102.4	125.2	88	94.4	147.917	90.8	246	754	75.2	61.6	99.6	108.333	59.6	52.8
2.67	0	158.8	123.6	174	217.6	285.2	207.2	171.6	172	282.8	136	85.6	112.4	134.8	97.2	192.4	325.6	246.8	275.6	243.2	196.4	132.8	183.2	897.2	401.6	215.2	124.8	181.2	138	156.8	160.4	170.8	177.2	172.8	66	94.8	116.4	73.6	90	137.2	88.4	220.8	734.8	87.2	61.2	96	102.8	48.8	57.2
3	0	135.2	109.2	158.4	195.2	271.2	195.6	162.4	150.4	286.8	131.6	87.6	92	132.8	94.4	185.2	337.2	245.6	273.2	216.4	188	118.8	187.6	853.6	426.4	208	136.4	179.2	143.6	154.8	140.8	153.2	167.2	159.6	62.4	99.6	132	78.8	78.4	134	71.6	202.8	676	67.2	55.6	98.8	91.2	62.8	46
3.33	0	148	106.8	152.8	182.8	276	172	169.2	144.4	266.4	130	93.2	94	130.4	88	186	336.4	240.4	268.8	204.4	171.2	135.6	180.4	850.8	425.6	184.8	113.2	170.4	124	128.8	138	160.4	150.8	153.2	66.4	89.6	106	70.4	65.6	129.6	76.4	195.6	640.8	72.8	64	80	94.8	59.6	55.6
3.67	0	115.6	105.2	137.2	173.2	254	175.2	163.2	147.2	267.2	124	96.4	83.2	125.2	97.2	170	342	244	260.4	212.8	169.6	116	165.6	852.8	433.6	160.8	114.4	149.2	134	143.6	140.8	142.4	146	138.8	67.2	82.4	126	72	71.6	127.2	78.4	174	652.917	71.6	51.6	91.6	94.4	44.4	56.4
4	0	133.6	100	126	160.8	249.6	163.6	166.4	139.6	244	115.2	102	89.2	114.4	93.6	172	313.2	239.6	237.6	174	164	116	169.6	850.4	454	167.2	117.6	147.2	132	138.4	134.8	148	148	134.8	68	91.2	124.8	72.8	70.8	118.8	73.6	197.6	590.4	60	50	90.4	81.2	52	44.8
4.33	0	115.6	96.8	123.6	166	262.8	174.8	163.2	127.2	248	104.8	92.4	90.4	119.2	93.2	173.2	327.6	262	256.8	200	177.6	110	168	866.4	414.8	152	100.4	169.2	115.2	119.2	119.2	130.4	138	136	63.2	83.2	128.8	75.2	61.2	122.4	72	167.6	580	52.4	58	85.2	82.4	50.8	44.8
4.67	0	102	100.4	110	171.6	234.8	160.8	163.2	142	253.2	106	102.4	90.8	119.6	86.4	162.8	357.6	252.8	265.6	169.6	162.4	104.4	160.8	906	415.6	160	110.4	159.6	116	120.8	118	123.2	116.8	125.2	69.2	92	110.8	81.6	66.6667	104.4	68	166	546.8	49.2	59.1667	89.6	78.8	50.8	38.4
5	0	101.6	96.4	124.8	150	216.8	156	151.6	139.6	245.6	102.4	94.8	81.2	102.8	87.2	141.6	354.8	259.6	282.4	173.6	154.4	108.8	158.8	897.6	416.4	148.4	106.4	151.2	105.6	124.4	103.6	133.6	135.2	121.2	65.2	85.2	112.8	66.8	68.4	105.6	64.8	189.2	542.4	54.4	49.2	80.8	85.2	46.4	40
5.33	0	99.6	92.4	104.8	136.4	220.8	156.4	172	131.2	269.2	109.2	91.6	97.6	118	86	159.2	341.2	277.2	285.2	181.2	158	105.2	168	923.2	464.4	146.4	99.6	144.8	120.4	109.6	106.4	131.6	124	110.4	67.2	70	112.8	63.2	75.6	97.2	72.8	170.8	529.2	54	54.8	77.2	64.8	43.2	56.4
5.67	0	85.2	82.8	111.2	138.4	220.4	157.2	175.6	130	266	108	101.2	82.8	134.4	81.6	143.2	379.6	269.2	287.6	177.2	154.8	115.2	174	987.6	464.8	140.8	90.8	138.8	110.8	118.4	111.2	116.8	130	105.6	66.4	88	127.2	74.4	77.2	117.6	64	170	491.2	54.4	51.2	67.6	71.2	37.6	44
6	0	82.4	84	114	147.6	215.2	152.8	172.4	134.4	266.8	94.8	90.8	86.8	125.6	97.2	131.6	404.4	262	307.2	164	145.6	103.2	184.8	1034.4	498	117.2	82.4	154	110.4	122	97.6	114.4	125.2	105.2	62.8	69.2	104.4	66	63.2	101.2	71.6667	164.4	476.8	52.4	49.2	78.4	76	51.25	40.4
6.33	0	78.4	102.8	107.6	151.6	214.4	168.8	201.2	146	262.4	101.6	95.6	90.8	118	85.2	138.4	383.6	278	338.8	178	161.6	105.6	212.4	1060.8	532	122	96.4	153.6	90	125.2	109.6	116	125.2	102	58.8	72.8	109.2	73.2	65.6	89.6	66	171.6	496	43.6	59.2	61.2	65.2	48	35.6
6.67	0	98	88.8	121.6	130.8	220.8	163.6	221.2	140	357.6	111.6	88.8	92.4	130.4	90	147.2	428	300.8	342.4	180	146.4	117.2	206.8	1148.4	547.2	114	99.6	148	111.2	130.4	102	114	131.2	99.6	68	77.2	112.4	71.6	64.4	96.4	60.8	177.6	494.4	54	42.8	64.8	77.2	53.2	42.8
7	0	87.6	103.2	112.4	139.6	227.2	160.4	262.8	162.4	393.6	101.6	83.2	78.4	129.2	90.8	131.2	436	330.8	390.8	184.8	154.4	128.4	236.8	1294	669.2	119.6	94.8	160.8	104.4	150	114.8	127.6	140	94	59.2	72.8	110.8	67.6	64	96	71.6	190.8	523.2	46.6667	53.2	64.8	64	59.2	40
7.33	0	75.6	100.8	115.2	159.6	227.2	152	337.6	185.6	446.8	121.2	94.4	87.2	134.8	94.8	140	501.2	382.8	439.6	202.4	162	131.2	254.8	1454.4	730.8	116.8	94.4	148.8	109.6	174	115.2	133.2	161.2	100.8	63.2	55.6	117.6	71.2	64.8	113.2	76.8	181.2	549.583	49.6	45.2	62.4	58.4	63.2	38
7.67	0	95.2	108.4	120.4	158	253.6	180.8	362.4	234.4	543.2	124.4	116.8	96.8	148	112.4	136.4	544.8	426	510.8	216.8	182.4	159.2	302.8	1620	787.2	126.8	94	160	118.8	186.4	117.2	161.2	175.2	115.2	68.4	64	115.2	80.8	81.2	112.8	73.2	208.8	588	47.2	50.4	80.4	57.6	72.8	35.6
8	0	99.6	104	127.2	185.2	260.8	224.8	487.2	271.2	700	151.2	85.2	94.4	179.2	120	160.8	635.2	503.2	584	282	202.8	156	374	1929.2	983.2	138	120	200.4	131.6	220.8	119.6	186.8	211.2	132	75.6	75.2	124.8	98.8	105.6	127.6	54.4	244.4	648.8	58.4	38	79.2	68.8	54	34.8
8.33	0	101.6	129.6	179.2	223.6	326	226.8	601.6	370.4	783.6	157.2	112	92.4	198.8	123.6	176.4	793.6	629.6	694	376	268	198	426.8	2236	1119.6	143.6	121.6	201.6	155.6	267.2	156.4	232.8	241.2	159.2	70.4	73.6	110.4	109.6	127.5	161.2	81.2	291.6	773.2	54	46.8	77.9167	70.4	68.4	46.4
8.67	0	236	230.8	297.2	233.2	356.8	266.8	853.6	550.4	1176	185.6	123.2	104.4	237.6	149.6	192.4	893.2	794.4	895.2	578.4	371.6	324	528.4	2714.8	1379.6	178	141.2	242.8	312.8	406.4	299.2	462.4	425.2	318.8	200.4	167.2	267.6	136.8	168.8	205.2	88.4	335.6	931.2	56	60	86	88	75.6	51.2
9	1	310.4	311.2	457.6	392.8	519.2	424.8	1130.8	777.6	1632	280.8	213.2	192	334.8	252	294	1210.8	1172.8	1179.2	814	546.4	448.8	740	3248	1628	315.6	245.2	362.4	429.6	520.4	413.2	637.2	527.2	472.4	251.2	238	330.4	236.8	286	348.4	137.6	498	1126.8	97.2	122.8	144.8	141.6	125.2	100.8
9.33	1	434.8	423.2	624	464	657.2	559.2	1469.6	1024	2096.8	344.4	312.8	282	441.2	344.8	380.8	1541.6	1462	1534.8	1136	708	577.6	886.8	3680.4	1879.6	407.2	318.8	464	532.4	625.2	566	806.8	690	620.8	284	264.8	355.2	339.2	440.8	478.8	187.2	639.6	1529.6	140.4	152.4	189.6	208.8	173.6	134
9.67	1	570	540	796	655.6	927.2	783.6	1829.2	1221.6	2580.8	516.4	346.4	353.6	560	399.6	487.6	1884.4	1912.4	1953.2	1490	870.4	724.4	1055.6	4612.4	2260.8	544.8	370.4	612.4	713.2	760.8	711.2	1050	866.4	753.6	325.6	325.6	410	458.4	610.4	673.2	235.417	924.4	2075.2	191.2	188.4	244	236.8	190.417	147.6
10	1	678.4	640	1039.2	854	1257.6	1017.2	2217.6	1517.2	3088.4	623.2	438.8	410.8	698	490.4	613.2	2354.8	2336.8	2476	1868	1084.8	899.6	1309.6	5395.6	2728.4	648	497.6	738.8	890	900.8	942.8	1263.2	1072	914.8	367.2	384.4	482	622.8	758	801.2	290.8	1137.6	2620.8	212.8	249.6	317.2	308.8	217.2	182.4
10.33	1	814.4	827.6	1267.6	1080	1600.8	1326.4	2572.8	1780	3646.8	831.2	547.2	514	894	601.2	756.8	2801.6	2880	2956.4	2286.4	1340.8	1069.2	1659.2	6265.2	3198	849.6	648	917.6	1051.6	1093.6	1216.4	1630.8	1290.8	1159.2	419.6	456.4	531.6	748	946.4	990	325.6	1488.4	3265.2	292	287.6	412	381.6	256	205.2
10.67	1	980.4	1019.2	1514	1360.4	2122.4	1706.4	2953.6	2066	4171.2	1042.4	671.2	631.6	1016	710.8	948.8	3251.6	3334.8	3511.6	2750	1577.6	1257.6	1893.6	7260	3710.4	1030	760.4	1100.8	1258	1198.8	1419.2	1837.2	1549.6	1276	480	514	610	890	1065.2	1156.8	391.2	1863.2	4068	353.75	346.4	524	468.8	285.6	247.2
11	1	1105.6	1151.2	1727.2	1595.6	2689.2	2029.2	3333.2	2424.4	4298	1286.8	808	766	1270.4	894.4	1107.6	3790.4	3873.6	4027.6	3180	1839.2	1532	2242.8	8214.8	4160.8	1267.6	919.6	1328	1462.8	1372.8	1554	2166	1783.6	1480.4	594.8	590.4	651.2	996.8	1173.2	1310.8	476	2234.4	4988.8	419.6	408.4	624	532	335.2	274
11.33	1	1259.6	1298.8	2006.8	1878.8	3129.2	2422.8	3656	2580.8	4748.4	1446.4	971.2	956	1551.6	1024.4	1290.4	4222.4	4315.2	4629.2	3704.4	2110	1724	2527.2	9274.8	4619.6	1517.6	1081.6	1555.2	1663.6	1502	1844	2491.2	2018.4	1634.4	627.6	663.6	688.8	1110	1363.2	1454.8	557.2	2493.6	5628.8	511.2	514.4	724	631.2	404	316.4
11.67	1	1386.8	1476.8	2270.8	2176.8	3794.4	2800.4	3936.8	2811.6	5150	1720.8	1107.2	1130.8	1727.6	1144	1433.6	4659.2	4694.8	5077.6	4142.4	2407.2	1924	2866	10259.6	5115.6	1714.8	1256	1769.2	1868.8	1693.2	2004.4	2634	2267.6	1803.2	718.8	767.2	692.4	1233.6	1558	1580	640.8	2766.4	6323.6	619.6	585.6	848.8	702	455.2	360.4
12	1	1542	1627.2	2584.4	2424.4	4288.4	3244.8	4196.8	2972	5458	1948	1224.8	1354.4	1998.4	1252	1585.6	5003.6	5022	5680.8	4460.8	2625.2	2202.8	3102.8	11414.4	5563.2	1909.6	1344	1894.4	2086.8	1728	2298.8	2944	2549.6	1972	757.6	871.6	782.8	1406.4	1716.8	1762	689.2	3023.2	6870	638.4	653.6	950.417	797.2	491.2	390.8
12.33	1	1604.8	1826	2708.4	2702	4785.6	3494.8	4466.8	3187.6	5707.2	2183.2	1369.6	1534	2154.8	1324	1679.2	5408.4	5318.4	6155.2	4847.6	2755.6	2390	3476.4	12124.4	6067.6	2099.6	1514	2186.8	2280.4	1918.8	2502.8	3095.6	2748	2122.4	812.4	922.4	873.2	1457.2	1776	1828.4	796	3270	7302.8	727.6	736.8	1060.8	879.6	551.6	443.2
12.67	1	1783.2	1983.6	2896.8	2954	5267.6	3948.8	4608.8	3316.8	6005.2	2416.4	1468	1589.2	2318.4	1435.2	1902.4	5708.8	5627.6	6450.4	5224	3031.2	2597.2	3656	13076.4	6481.6	2362.8	1712	2345.6	2476.8	2102.4	2705.6	3416.8	2954.8	2277.6	904.8	960.8	952	1573.2	1948.4	2002	846.4	3509.2	7631.6	810.4	832	1169.6	948.8	614.4	477.6
13	1	1929.6	2115.2	3032.4	3232.8	5674	4386.4	4789.6	3541.6	6411.6	2596	1591.6	1751.6	2618	1556.4	1980	5960.8	5883.2	6818.4	5474	3206.4	2736.8	3905.2	14088.4	6877.6	2504.4	1853.6	2538.8	2720.8	2236.8	2956.4	3609.6	3212.4	2410	959.2	1082.4	970.4	1655.6	2068.4	2092	914.8	3679.2	8009.2	859.2	864	1312.8	1013.2	650	544.8
13.33	1	2034	2234	3235.2	3434	6103.2	4649.2	4826.4	3630.4	6659.6	2709.2	1658.4	1927.6	2712.4	1648.8	2169.2	6206.8	6116	7110.4	5843.2	3501.6	2974	4261.6	14897.6	7170	2731.2	1951.6	2744	2804.8	2324.8	3128.8	3892.4	3525.6	2601.6	1042.8	1092.8	1066.8	1694.8	2212	2271.6	966	3955.83	8141.6	946.8	920.8	1381.2	1135.2	710	592.5
13.67	1	2228	2427.2	3356.4	3778.8	6543.6	4751.6	4856.8	3606.8	6692	3008.4	1799.2	2022.8	2920.4	1759.6	2310	6380.8	6437.6	7394.8	6204	3634	3113.2	4365.6	15828.8	7528.8	2949.6	2108.8	2896.8	2997.6	2434.4	3346.8	4088.8	3793.2	2658.8	1086.8	1145.2	1079.6	1803.6	2257.2	2296.8	995.6	4043.2	8405.2	959.2	1009.2	1476.8	1181.6	764.4	623.2
14	1	2316.4	2577.6	3455.6	3884.8	7070.8	4994.8	4988.4	3746	6794.4	3203.2	1863.6	2232.4	3062.4	1835.2	2375.6	6607.2	6515.2	7768.4	6526.8	3885.2	3231.6	4651.6	16622.8	7970	3080.4	2302.4	3131.2	3136.4	2525.2	3513.2	4201.2	3868	2702	1133.6	1257.6	1160.4	1839.2	2370.4	2302.4	1056	4177.2	8523.6	1016.8	1086.4	1575.6	1289.6	820	672
14.33	1	2366.8	2643.6	3645.6	4098	7503.6	5366.8	4961.2	3737.2	6488.4	3359.2	2030.4	2314	3256.4	1946	2487.2	6730	6670.8	7948	6701.2	4017.2	3405.2	4798.4	17234.8	8226.4	3247.6	2445.6	3185.6	3204.4	2622.8	3614.4	4278.8	4078.4	2866.4	1166.4	1241.6	1171.2	1840.42	2404.8	2438	1096	4326	8623.2	1073.2	1105.6	1676	1378.4	863.2	735.6
14.67	1	2415.6	2728.8	3718.4	4335.6	7897.6	5649.6	4852	3598	6433.6	3565.2	2061.2	2392.8	3433.6	2043.2	2645.6	6982	6930.8	8150.8	6960.8	4136.4	3472.8	4920.8	17993.2	8324.4	3414.4	2584	3376	3299.6	2703.6	3751.6	4404.8	4181.6	2988.4	1184	1318.8	1225.6	1905.2	2511.6	2438	1147.6	4320.4	8800.4	1149.2	1216	1770	1422.4	950	760.4
15	1	2470.8	2731.6	3680.4	4435.6	8172.8	5824.8	4747.2	3497.6	6330	3746.4	2153.6	2494.8	3648.8	2035.6	2804.8	7096.8	6959.2	8356.8	7000	4312.8	3575.6	5017.6	18483.2	8594.4	3482.4	2709.2	3516	3246	2747.2	3779.2	4474.8	4240.4	2998.4	1211.6	1274.8	1175.2	1859.6	2455.6	2502.8	1134.8	4187.2	8696	1156.4	1194.8	1796	1507.2	977.6	820.8
15.33	1	2508.8	2879.2	3784.8	4615.2	8491.2	6002.8	4627.6	3471.6	5975.2	3911.6	2240	2549.2	3840.4	2161.2	2958.8	7102	6901.6	8447.2	7094.4	4269.2	3589.6	5013.6	18817.6	8930.4	3674.4	2727.6	3598.4	3305.6	2797.6	3893.2	4550.8	4156.4	3034	1248	1325.2	1174.8	1842.8	2476.4	2459.2	1123.2	4239.2	8607.2	1160.8	1244.8	1822.8	1540.4	994.8	832.8
15.67	1	2537.6	2837.2	3757.6	4633.2	8652.4	6109.6	4365.6	3296.4	5765.2	4000.4	2351.2	2644	3958.8	2242.8	3044	7197.6	7027.2	8562.8	7226.4	4241.2	3660.8	5023.6	19048	9162	3744.4	2758	3568.8	3363.2	2796.8	3884.8	4534	4251.2	2963.6	1222.4	1328.4	1247.2	1871.6	2451.6	2443.33	1126.8	4024	8348	1176.4	1222.4	1929.6	1512.5	1030.8	840.8
16	1	2374.8	2804.8	3616	4685.2	8852	6154	4112.8	3143.2	5514.8	4050.4	2320.8	2668.8	4140.4	2213.2	3143.6	7023.6	6990.8	8534	7058.8	4239.2	3614	5050.8	18930	8576.4	3778	2871.6	3640.8	3236	2780.4	3804	4394.4	4223.2	2968	1243.2	1328	1241.2	1720.4	2322.8	2236	1094.4	3890.4	7997.2	1132	1226	1865.6	1524.4	961.2	831.2
16.33	1	2384.4	2720.4	3611.2	4792	8990.4	6149.2	3832.4	2990.8	5130.8	4144	2376	2683.2	4104.4	2346	3150.4	6849.2	6858.8	8474.4	6801.6	4187.6	3450.4	4860	18802	8453.6	3740.8	2924.8	3637.2	3194.8	2625.6	3803.6	4208.8	4061.2	2873.6	1217.6	1249.6	1149.6	1564.4	2114	2133.6	1025.2	3729.2	7487.6	1102.4	1194.8	1814.8	1512.4	934.8	800.4
16.67	1	2286	2680	3416	4625.6	8786	6074	3663.2	2787.2	4724.8	4118.4	2336.4	2688	4220.4	2329.6	3181.6	6866.4	6710.4	8650.8	6430.4	3989.6	3392.4	4808.8	18413.2	8010.4	3627.2	2807.2	3504.8	3166	2548	3643.2	3949.6	3940.4	2740.8	1135.6	1206.8	1108.4	1522.8	1952	1995.2	1019.6	3511.2	6929.6	1088.8	1163.2	1753.2	1496.8	888.4	747.6
17	1	2130.8	2538	3273.2	4405.2	8622	5807.2	3277.6	2581.2	4354.4	4142	2395.6	2629.2	4168	2345.2	3162.8	6703.2	6653.6	8332	6302.8	3858	3205.2	4569.6	17917.6	7798	3598.4	2735.2	3456	2934.4	2461.6	3396.4	3606	3836.8	2526.8	1106	1195.6	1042.8	1426	1854.8	1931.2	989.2	3280.83	6583.2	1033.6	1106.8	1704.4	1436	809.2	712.083
17.33	1	2025.6	2384.4	3048.8	4186	8325.6	5656.4	3006.4	2384	4018.8	4024	2336.4	2576.4	4171.6	2375.2	3126.4	6430	6333.2	7964.4	5819.2	3594	3006	4456.8	17183.2	7539.6	3359.6	2662.8	3315.6	2613.6	2400	3292.4	3449.6	3540.8	2391.2	1087.6	1080.8	1049.6	1340.8	1703.2	1822	991.6	3111.6	6255.6	980	1072.4	1589.2	1404	784	656.8
17.67	1	1930	2289.2	2876	4089.2	8014.8	5265.2	2731.2	2196.4	3651.6	3856.8	2348	2473.6	4060.4	2250.8	3106	6257.2	6006	7752.4	5423.2	3332.8	2717.6	4278.4	16249.2	7308	3288	2585.6	3311.6	2484.8	2124.8	3038.4	3449.6	3330.8	2263.2	1007.6	1030.8	945.6	1229.6	1630.4	1694.8	930.8	2917.6	5903.6	895.6	964.8	1533.2	1317.6	733.2	641.2
18	1	1735.2	2115.6	2760.8	3809.2	7589.6	5136	2502.4	1961.6	3344.8	3631.2	2282	2398.8	3965.6	2284	2973.6	5886.4	5820.4	7554.4	5000	3096.4	2560	4036	15590.8	6759.2	3122.4	2427.6	3012.8	2253.6	1998	2803.6	3065.2	3187.2	2019.2	968.4	953.6	880	1183.75	1490.8	1590.4	846.4	2621.6	5387.6	872	943.333	1462	1240.4	665.2	586.8
18.33	1	1540	1996	2536.4	3644.4	7156.8	4754	2386.8	1758.8	3015.2	3460	2180.8	2341.6	3862	2236.8	2786	5591.6	5458	7160	4565.6	2891.2	2377.2	3929.6	14632.4	6412.8	2927.6	2286.8	2907.2	2062.8	1796.4	2574.4	2884.8	2924.4	1842.4	946.4	870.4	834	1103.2	1349.2	1508	850.8	2412	4919.6	806.4	888	1394.8	1178.4	614.4	504
18.67	1	1470.4	1850.8	2394.8	3406.8	6637.6	4584.4	2164	1629.6	2734	3304.4	2041.2	2142.8	3650.8	2118.4	2672	5385.2	5067.6	6813.2	4210.8	2721.6	2296	3570.8	13842.4	6052.8	2798.4	2141.2	2732	1890	1705.2	2377.2	2676.4	2694.8	1742	887.6	833.6	785.6	1034.8	1221.2	1399.2	781.2	2121.6	4539.6	777.6	826.8	1243.6	1083.2	575.2	483.6
19	1	1395.6	1777.2	2199.6	3104	6287.6	4156	1985.2	1464.4	2572	3012.4	1967.2	2039.2	3558.4	2042.4	2636	5087.2	4723.6	6376	3923.2	2522	2079.6	3421.2	12898.4	5761.2	2659.6	2027.6	2536	1800.4	1485.6	2240	2504	2511.2	1637.6	814.4	755.2	764.8	946	1182.4	1316	701.2	1944.4	4108	718.4	727.2	1241.2	992.8	535.2	431.2
19.33	1	1338.4	1608	2030.4	2933.2	5860.8	3754.4	1798.8	1386	2384	2754.8	1868.8	1908.4	3321.6	1987.6	2434.4	4782.4	4376.4	6138.8	3630.4	2352.8	1919.2	3280	12072	5356	2512	1899.2	2394.4	1668.4	1460.8	2126	2294.8	2278.4	1476.4	798	701.6	704.8	900.4	1100.4	1247.92	658.4	1762.4	3598.4	646.4	685.6	1124.4	848.333	486	383.6
19.67	1	1226	1533.2	2002.4	2748.8	5528.4	3508	1677.2	1254.4	2300.4	2598	1739.2	1798	3162.4	1914.8	2321.2	4554.4	4141.2	5762.4	3329.6	2216.4	1769.2	2989.2	11366.4	5011.6	2321.6	1750.4	2232	1522.8	1300.8	1932.4	2140	2196.8	1398.4	754	679.6	676	858	1018	1197.2	605.6	1570.8	3251.2	625.2	643.6	1056.4	792	476.4	368.8
20	1	1141.2	1427.6	1861.2	2609.2	5211.6	3289.2	1520	1199.2	2053.6	2434.4	1636	1660	3018.8	1834.8	2118	4351.6	3809.6	5549.6	3114	2065.2	1722.8	2897.6	10553.2	4735.6	2214.4	1609.2	2123.2	1442.4	1242.4	1811.6	2020	2097.6	1325.6	688.4	622	614.8	849.2	980	1134	562.8	1442.8	2952.4	564.8	569.2	984.8	712	424.4	356
20.33	1	1057.6	1362.4	1794.8	2464.4	4979.2	3083.2	1479.2	1073.6	1840	2288	1584	1616.8	2860	1784.8	2053.6	4092	3548	5133.6	2934.8	1945.2	1592.4	2682	9896	4392.8	2094	1551.6	1947.2	1326.8	1234.8	1667.6	1867.2	1949.2	1242.4	668.8	596	552.8	796.8	910	1083.6	543.6	1321.2	2662.4	578.8	533.2	918.8	628.4	402.8	332
20.67	1	1027.2	1242	1634.4	2217.2	4594.8	2825.2	1454.4	1025.2	1775.2	2112.8	1507.6	1548.8	2724.4	1698	1998.8	3952.4	3229.2	4782	2697.2	1842	1470.4	2514.4	9238.4	4294.4	2011.6	1488	1853.2	1273.2	1126.4	1598.8	1782	1829.2	1101.6	652.4	540.8	511.2	737.6	850.4	1068.4	498.4	1184.4	2401.25	528.4	506.4	862.4	571.2	370	287.6
21	1	972.4	1169.6	1550	2121.2	4290	2711.2	1288	943.6	1658.8	1998.4	1404	1377.2	2509.2	1700	1862.8	3628	2999.6	4585.2	2529.6	1644.8	1387.6	2399.6	8632.4	3991.6	1887.6	1391.6	1775.2	1148.4	1070.4	1423.2	1608	1678.4	1023.2	586.8	522.8	533.6	712	821.6	1004.8	486	1029.2	2172.4	483.6	488	805.6	528	325.2	286
21.33	1	923.6	1069.2	1514.8	2032.4	4021.6	2494.8	1263.6	918.4	1556.4	1855.6	1395.2	1378.4	2416.4	1605.2	1838.4	3480.4	2753.2	4366.8	2424.8	1601.6	1307.2	2282.4	8102.4	3716.8	1827.2	1309.2	1688	1073.2	971.2	1361.6	1501.2	1624.4	920.8	597.6	494.8	447.6	715.2	764.4	1038	424	981.2	2003.2	513.2	444.8	788.4	501.2	341.2	286.8
21.67	1	892.4	1020	1412.4	1949.6	3802	2294.8	1143.6	843.2	1454.4	1688.8	1290	1342.4	2250.8	1541.2	1648.4	3219.6	2549.6	4034.4	2256.4	1560	1209.2	2079.2	7560.8	3573.6	1695.6	1204.4	1555.6	976.8	912	1266.4	1417.6	1506	924	576	473.6	448.8	668	705.833	974.4	396.8	896	1884.4	447.2	417.083	756.8	478	296.4	276.8
22	1	805.2	964.4	1368.4	1771.6	3608.4	2159.6	1008.4	807.2	1357.6	1652.8	1213.6	1245.2	2141.6	1462.4	1626.4	2928.4	2421.6	3714.4	2128.8	1442.8	1154	2020.8	7021.6	3311.6	1581.6	1156.4	1472.4	963.2	838	1201.2	1344.8	1395.6	888.8	537.2	486	425.2	640	680.4	967.6	397.2	858	1699.2	440	402.8	702.8	457.6	276.4	269.2
22.33	1	831.2	946.8	1326.8	1681.6	3343.6	2088	970.8	728.4	1306	1558.8	1151.6	1163.6	2038.4	1433.2	1503.2	2723.6	2191.6	3495.2	1958.8	1328	1086.8	1855.2	6573.6	3096	1583.2	1080	1389.2	868.8	794.8	1078.4	1220.8	1293.2	825.2	528.8	449.2	407.2	617.6	648.8	930.8	391.2	752.8	1579.6	400	377.6	696	442	296.8	234
22.67	1	745.2	894	1208.4	1540.8	3132	1974.8	1016.8	663.6	1200	1458.8	1143.6	1143.6	1946.4	1390.8	1435.2	2588	2049.2	3263.6	1892.8	1281.2	1058.4	1750.4	6129.2	2844	1445.6	1015.6	1286.8	842.4	763.2	1061.6	1217.6	1259.2	746.8	470.4	421.6	376.8	604	630	904.8	330.8	706.4	1410.4	395.6	357.2	658	401.6	271.2	246
23	1	699.2	844.4	1155.2	1486.4	2960.4	1858.4	915.6	640	1123.2	1399.2	1085.2	1092	1757.2	1289.6	1433.6	2395.6	1868.8	3032.8	1707.6	1257.6	1002.8	1619.6	5732.4	2656.4	1375.2	967.2	1234.4	754.4	684	991.2	1124.4	1147.6	714.8	461.6	383.6	372.8	563.2	611.6	870.8	334.583	675.2	1347.2	355.6	312.4	620	362.4	265.417	233.6
23.33	1	686.8	826.4	1076.8	1356.8	2790.8	1770	882.4	583.6	1010.4	1293.6	1008.8	1026	1707.6	1278.4	1378	2199.2	1775.6	2908	1650.8	1144.8	931.2	1516.4	5315.6	2540.8	1302	913.6	1161.6	736.4	619.2	956.4	1058	1067.2	670.4	432.4	381.6	348	572.8	565.6	851.2	324.4	596	1218	365.2	308.4	562.8	372.4	268.4	222.4
23.67	1	691.6	828.4	1218.8	1309.6	2554.8	1634	884.8	609.2	1074.4	1228.4	958	1001.6	1619.6	1222	1321.2	1984	1616.4	2718.8	1814.4	1283.2	978.4	1458.4	4945.2	2442.4	1217.2	847.2	1100	769.2	605.6	953.6	1067.2	1064.8	664.8	412	331.6	319.2	509.2	540.8	840.4	300.4	600.8	1153.2	348.8	297.6	520.4	384.8	271.2	234
24	0	595.2	698.8	966	1218.4	2466.4	1595.6	768	514	980.4	1153.6	946.4	956	1525.6	1234.4	1376.4	1916.4	1616.8	2840.4	1462.8	1107.2	828.4	1593.2	5331.6	2459.6	1290.4	893.6	1158.8	650.8	579.2	826.8	934	931.6	570	354.8	306	272.8	521.6	489.2	846.4	259.6	572.4	1152.8	335.833	294.4	527.2	392.4	255.6	250
24.33	0	531.6	646.8	968.4	1187.6	2449.2	1602.4	650.8	457.2	846.4	1212.4	966	962.8	1571.6	1172.4	1330.8	1843.2	1509.6	2606.4	1354	988	750	1495.6	5042.4	2440.8	1152.8	758	1021.6	586.4	543.6	765.6	867.6	832	549.6	320.8	254.8	250.8	502	427.2	820	234	533.2	1089.17	297.6	264.4	469.2	354.8	232	220.8
24.67	0	471.2	562	840.4	1098	2180.8	1412	582.8	420.4	732	1162.8	902	928	1520.8	1060.4	1254.8	1653.6	1373.6	2424	1194.4	869.6	659.6	1418.4	4840	2304	991.6	681.6	937.6	514	444.4	609.2	761.6	768	481.2	282.4	242.8	230.8	458.4	399.6	772.8	221.2	489.2	971.6	278.4	241.6	454	340	200.8	222
25	0	426.8	468.4	756.8	992.8	1934.4	1254.4	512.8	380.4	687.2	1079.2	907.2	865.6	1366.4	944.4	1148.4	1404.4	1215.6	2114	1040	814.8	628	1298.4	4414	2074.8	902.4	593.6	881.6	461.6	409.2	554.4	637.2	649.2	410.8	247.2	208	197.2	421.2	414.8	733.6	208	448.4	803.6	263.2	214	446	295.6	174	181.2
25.33	0	407.2	431.6	675.6	914	1790	1136.8	505.6	339.2	637.2	989.6	768	748.8	1205.6	830.8	1063.6	1275.6	1102.4	1906.8	908	730.8	567.6	1188	3983.2	1906.4	862.4	587.6	772.8	397.6	400	516.8	624.8	578.4	369.2	214.4	199.2	180	424	352.5	648.4	198.4	422	758.8	224.8	231.2	415	278.8	162.8	164.8
25.67	0	378.4	395.6	608	809.2	1542	1015.6	462.4	352.8	598.4	861.6	699.2	702.4	1051.2	722	971.6	1126.8	988	1681.6	865.6	702.4	531.2	1098	3718	1785.2	783.6	493.6	708	395.2	363.6	478.4	580.4	520	323.6	196	170.4	145.2	371.6	352.4	639.2	177.2	379.2	693.2	206.4	193.2	354.8	251.2	164.4	151.2
26	0	360	404.8	596	772.8	1470.4	916.4	426	312	582.4	784.8	673.2	653.2	946.4	712	886.8	1058.8	901.2	1590.4	794.8	627.2	461.6	1059.6	3418.4	1687.6	722.4	456	644	342.4	338.8	430.4	503.2	482.8	316.4	175.2	162.4	157.6	369.2	335.6	618.4	194	366.4	619.6	195.2	176	335.2	214	149.6	145.6
26.33	0	332.8	326.8	545.2	728	1374.4	887.2	373.2	268.8	521.6	725.6	614.4	622.8	930.4	666.8	829.2	929.6	838	1463.6	691.6	635.2	456.4	949.2	3232	1608.4	650.8	430.4	608.8	338	325.6	421.2	487.2	468.8	293.2	176.8	150.8	147.2	335.2	342	595.6	174.4	344.4	584.4	185.6	156.8	300.4	217.6	117.2	146
26.67	0	303.2	322.4	503.2	697.2	1295.6	831.2	338.8	267.2	518	684.4	590	594	848.4	614.8	773.2	940.8	820.8	1373.6	664	601.2	414.4	921.2	3065.6	1450.8	628.4	432	584.4	342.4	274.8	385.2	470.4	424.8	274	160	150	135.6	299.6	339.6	570.4	169.167	320.8	521.6	191.2	164.8	306	203.2	125.417	139.6
27	0	258.4	312.4	450.8	624.4	1187.6	771.6	349.6	252.8	489.2	648.4	554.4	547.2	752.4	536	708.8	849.2	729.6	1267.6	580.8	533.6	366	846.4	2889.2	1405.2	577.6	394	498	297.6	273.2	319.6	419.6	404.8	254.8	153.2	124.8	124.4	302.8	348.4	577.2	164.8	294.8	514.4	198	164.8	308	187.2	112	128
27.33	0	242	273.6	400.8	592	1122.8	685.6	322	246.8	462.4	586	528.8	510.4	704	530.8	678	794	716	1189.2	548.8	508	378.4	805.6	2746	1355.2	515.2	382	530	273.6	232.4	317.6	394.4	372.8	224.8	128.4	134.8	135.2	288	334.4	540	152.4	307.6	455.2	161.6	146	277.6	179.2	116.8	109.2
27.67	0	259.6	273.2	376	558.4	999.2	675.6	301.2	223.2	430.8	551.6	529.2	467.2	656.8	500.8	618	745.2	663.2	1090.8	528.4	509.2	366.8	740	2605.2	1264.4	496	323.2	476	256.8	235.6	318.8	395.2	344.4	201.6	126.4	111.6	117.6	272.8	320.4	517.6	126.4	270	435.6	154.583	140.4	266.8	168.4	106	122.4
28	0	220	247.6	350.8	517.6	966.8	615.2	288.4	220.4	436	503.6	471.2	453.6	615.6	466.8	580	687.2	617.6	1045.2	488.4	462.8	318	712.8	2544.4	1264.4	494.4	318	462.4	232	242	293.2	366.4	323.2	218.4	123.2	117.2	114.8	254.4	302.4	493.2	124.4	273.6	421.2	169.6	125.6	242.8	161.2	105.6	113.2
28.33	0	226.4	239.2	343.6	517.2	876.4	556.8	300.4	222.4	435.2	477.6	440.4	394.8	622.4	452.4	550	718.4	620	1020.8	463.2	468	304.8	704	2460	1206	456	318.4	412.8	224	206	276.4	365.2	319.6	193.2	119.2	97.2	106.8	260.4	310.4	470.8	120.4	231.6	379.6	145.2	110.4	224	153.2	100.8	110
28.67	0	206.4	224.8	321.2	479.2	837.2	515.6	272.4	198	412.4	439.2	434	398.8	548.4	434	502.4	700.8	641.2	954.4	461.6	404.8	309.6	674.8	2469.6	1244.4	442.4	284	415.6	211.6	187.2	250.4	350.8	278.8	193.2	115.6	108	106	244.4	317.2	491.2	120.4	252.4	390.4	134.4	112.8	215.2	146	94.8	101.2
29	0	219.6	228.4	305.2	460	818	498	287.2	196.4	408.8	401.2	385.2	384.4	541.2	438.8	488.4	673.6	628.8	938.8	444	401.6	284.8	670	2459.6	1262	392.4	290.8	398.4	187.6	194.4	269.6	346	286.4	177.6	110.4	93.2	87.2	230	307.6	477.2	111.6	238.4	375.2	128	127.2	218.333	148	98.4	109.6
29.33	0	189.6	214.8	323.6	463.6	777.2	484	280	187.2	398.4	364.8	410.4	368	521.2	393.6	486.4	710.4	620.4	915.2	410.8	401.6	264	657.6	2473.2	1245.2	411.6	298.4	376.8	187.6	166	252.4	334	270.8	168	96.4	105.6	90	238.8	334	462.8	106	243.6	375.2	118.8	113.2	210.8	144	76.4	111.6
29.67	0	196	217.2	279.6	453.2	744.4	460.8	275.2	182.8	396	365.2	364.8	344.8	506.8	401.2	476.8	690	621.2	884.4	399.6	408	274	658.8	2600.8	1290	367.2	274.4	369.2	183.6	166.4	246	336.4	263.6	178.4	96.8	103.2	89.2	243.6	346.8	442	112.8	226.4	360.8	130	108.8	207.2	142.4	88.4	98.8
30	0	187.6	212.4	289.6	433.2	746.4	467.6	268.8	223.2	425.2	333.2	366.8	341.6	497.2	368.8	468.8	714	610.4	892	408.4	372	288.8	694.8	2737.6	1326	386.8	272.8	359.6	174.4	170.4	251.2	314.8	257.2	163.2	104.4	103.2	87.2	220.4	308	417.2	114.4	252.8	369.2	109.2	112.4	184	145.2	71.2	104.8
30.33	0	185.2	194.8	282.8	446.8	741.6	460.4	284.4	224	446	349.2	359.2	342	467.6	380.8	460	776.4	690.8	1018	409.6	381.6	280	692.8	2959.2	1450.8	391.2	289.6	361.6	170.4	172.8	224.4	316.8	267.2	176	102.8	102	84.8	211.6	324	414.4	118	253.333	372	116.4	111.2	181.6	128	87.6	93.75
30.67	0	172.4	216.8	283.2	442.4	772.8	450	295.2	244.8	519.6	340	368.8	330	470.8	369.2	439.2	839.2	777.6	1020.4	411.2	391.2	288.4	738.8	3237.2	1529.2	357.2	307.6	320.8	178.4	162.8	249.2	325.2	269.6	158	98	102.4	81.6	208.4	342.8	388.4	113.6	231.2	390.4	101.2	102.4	167.2	130	86.8	106
31	0	189.2	220.8	287.2	484	770	480.8	340.4	303.6	599.6	318.8	327.2	351.2	447.2	388	445.2	899.6	900	1122	426.4	408.4	307.2	819.2	3723.6	1698.8	383.6	306	369.6	192.8	171.2	242.8	342.4	289.6	192	110.4	116	74	214.8	314.4	389.6	108.8	254.4	424	103.2	96.4	172.8	128.4	84	102.4
31.33	0	180.4	234.8	315.6	514.8	823.2	501.2	463.6	336	640.8	331.2	350	349.6	511.6	386.8	459.6	1004.4	1014.8	1274.4	482	452	318.8	910.4	4176	1928	389.6	342.4	370	208.4	199.2	255.2	367.6	333.6	187.6	96.4	95.6	80.4	241.25	314	433.2	132	274.8	465.2	102	98.8	185.6	132.8	85.6	103.2
31.67	0	195.2	262.4	343.2	607.6	894	549.2	482.4	385.6	796.4	333.6	371.6	340.4	535.6	452.4	490.4	1202.8	1185.6	1494	519.2	464.8	352.8	1054.8	4854.8	2221.6	424.8	377.2	369.6	230	190.4	302	415.2	372.8	228	115.2	106.4	105.6	278.4	342.8	450	115.2	310.4	538	100.4	114.4	171.2	134.4	94.8	114
32	0	224	293.6	416.8	665.6	1035.6	640.8	576	475.6	874.4	371.6	352	382.8	620	505.2	501.6	1384.4	1467.6	1861.6	617.2	512.8	383.2	1258.8	5612.4	2468.8	464	414	421.6	248.4	218.4	351.6	466.8	427.2	264	104	152	102	298.4	350.8	515.2	147.2	342	638.8	107.6	108	161.2	136.4	79.2	112.8
32.33	0	245.6	335.6	467.6	809.6	1171.2	731.6	660	542.8	984	393.2	410	422	662	557.6	601.6	1599.6	1664	2078.8	720.4	608	443.2	1445.2	6494.8	2789.6	536.8	491.6	480.8	288.8	266.4	392	530.8	481.6	306.4	126.8	152	112.8	320	363.6	540.8	149.2	393.2	733.6	119.2	103.6	164.8	133.2	79.2	110
32.67	0	492	532.4	738	889.6	1346	908.4	894.4	789.2	1318.4	424.4	430	434.8	763.6	637.6	660	1858	1963.2	2517.6	1039.6	876.4	732	1711.2	7353.2	3204.8	575.2	566.8	534.4	576.8	500	721.6	926	871.6	576	286.4	324	280	336.8	393.2	555	154	500	905.6	108	131.2	188.4	168.333	94.4	110.8
33	1	671.2	769.6	1013.2	1271.2	1926.4	1279.6	1119.6	958.4	1765.2	622	534.4	580.8	936	784	828.4	2144.4	2312	3070	1657.2	1249.2	1131.2	1857.6	8029.2	3343.2	828.4	727.6	714.4	860	714.8	1150.8	1358	1309.2	834	389.6	438.8	363.2	682.8	804	979.2	233.2	656.8	1113.2	173.2	162.8	230	251.2	159.6	160.8
33.33	1	843.2	1071.2	1316	1574	2196.4	1650.8	1344	1184.8	1998.4	863.2	670	777.6	1240.4	961.2	1029.2	2628.4	2753.2	3651.2	2297.2	1606.4	1396.8	2205.6	9179.2	4001.2	1108.8	1000.8	1032.8	1102.4	867.6	1450	1699.6	1742	1079.6	446.4	517.2	434.4	841.2	1008.4	1200.4	278.8	784.4	1508	236	230.4	333.2	336.4	212	263.6
33.67	1	974	1250	1592	1966.8	3140.4	2142	1547.6	1342	2205.6	1084	813.2	887.2	1469.2	1173.6	1196.8	3133.6	3318.8	4353.2	2618	1828.4	1658.4	2598.4	10596.4	4696	1424	1297.6	1300.4	1255.2	1042	1701.2	1921.6	1991.6	1242.8	509.2	595.6	481.2	986	1102.8	1376.4	334	1005.2	1908	302	300.4	406.4	466	262.8	310.4
34	1	1070.4	1370	1789.6	2295.6	3840.4	2644.8	1660	1436.4	2424.4	1223.6	897.6	997.6	1741.6	1365.2	1373.6	3549.2	3702.4	4946	3114	2102	1902	2884.8	11630.8	5167.6	1662	1546.4	1515.2	1415.2	1094.8	1807.6	2216	2282.4	1411.2	572	659.2	522	1046	1197.2	1418.4	375.6	1160.83	2279.2	339.2	306	463.2	532.4	305.6	333.333
34.33	1	1183.6	1578	1971.2	2696	4554	3069.6	1806.4	1614.4	2578.8	1448.8	1008	1111.2	1996.4	1596	1592.4	4006	4092.8	5561.2	3582.4	2317.2	2096	3197.6	12873.2	5754.8	1898.4	1694.8	1758.4	1555.2	1169.6	1980	2371.6	2484.4	1526.8	670	736	579.2	1125.6	1281.2	1506	408	1300	2550.4	342.4	348.4	496	568	323.6	334.8
34.67	1	1182	1736	2130.8	3050	5292.4	3590.4	1972	1720.8	2747.2	1596	1146	1254.8	2269.2	1803.6	1812.4	4213.6	4387.2	5954.4	3875.6	2500.8	2286.4	3482.8	13762.8	6238	2181.6	1955.2	1972.4	1645.2	1209.2	2183.2	2622.8	2692.8	1661.2	700.8	766	629.6	1120.4	1317.6	1516.8	432.8	1498.4	2906.4	393.6	367.2	538.4	626.8	374	382.8
35	1	1311.2	1837.2	2323.2	3362	5870	3920.8	2067.6	1866	2890.4	1753.2	1241.2	1347.6	2568	1963.2	2002.4	4453.2	4657.6	6465.6	4250	2792	2429.2	3795.2	14701.6	6725.2	2430.8	2132	2157.6	1720.4	1369.6	2272.4	2870.8	2878	1820.4	740.4	821.2	643.2	1156.25	1454	1604	518.8	1659.6	3252.4	418	432.5	623.2	714	424.4	401.2
35.33	1	1383.6	1954.4	2427.6	3521.6	6557.2	4258.8	2096.4	1916.8	2956.8	2010.4	1338.8	1513.2	2847.2	2065.6	2165.6	4698	4769.2	6732.4	4569.2	2946.4	2635.6	4133.2	15363.6	7206	2579.6	2261.2	2278.8	1854.4	1416.8	2426.8	3015.6	3160	2000	831.6	878	682	1232	1516.8	1585.6	548.8	1717.2	3582.4	483.6	483.6	669.6	796.8	452	452.8
35.67	1	1516.8	2128.4	2653.6	3812.4	7016.8	4601.2	2172.8	1986.8	3037.6	2182.4	1452.8	1676	3034	2188.4	2317.2	4752.8	4941.2	7028.8	4967.6	3162.4	2882	4318	16359.6	7504.4	2638.8	2392	2486	1987.2	1488.8	2599.2	3231.6	3278	2116.4	834.8	968.8	732	1319.2	1572	1704.4	646.8	1875.6	3850.4	496	534	751.6	841.2	482.8	452
36	1	1618	2317.2	2797.2	4044.8	7437.6	4845.6	2330	2046.8	3062	2442	1550	1795.6	3231.2	2369.6	2528	4874	5004.8	7280.4	5216.4	3375.2	3102.4	4682.8	16999.6	8018	2893.6	2479.2	2693.2	2119.2	1652.8	2942.8	3486.8	3582.8	2285.2	906.8	1022.8	758.4	1374.8	1625.2	1771.6	682	2067.6	4026.8	558	558	818.8	929.6	522.4	477.6
36.33	1	1697.2	2443.6	2914.8	4147.6	7877.6	5178.4	2365.2	2135.2	3114.4	2619.2	1744	1924	3550.8	2420	2744.4	5090.4	5166.8	7539.6	5567.6	3687.6	3294.8	4828.4	17829.2	8471.2	3122.4	2620.4	2853.2	2219.6	1743.2	3100	3752.8	3657.6	2366.4	1027.2	1102.4	830	1419.2	1692.4	1778.75	692.4	2100.8	4164.8	584.4	626.4	871.2	979.167	567.6	516.8
36.67	1	1824.8	2640	3047.2	4408	8302.8	5420.8	2423.6	2178	3201.2	2849.2	1806	2088	3820.8	2546.4	2812	5142.4	5283.6	7664.4	5912.4	3914	3397.2	5072	18768.4	8707.2	3235.6	2760.4	3005.6	2361.6	1845.6	3219.2	3811.2	4002.8	2528.4	1078	1176.4	861.6	1420.4	1742	1871.2	726.8	2230	4323.2	597.6	676	912.4	1046.4	588.8	558.8
37	1	1950.8	2729.6	3278.4	4655.6	8827.2	5748.4	2532.4	2261.2	3233.2	3032.4	1982.4	2223.6	3933.6	2616.4	2931.6	5244.4	5282.4	7841.2	6272	4156.4	3610.8	5309.6	19226.4	9151.6	3458	2863.6	3223.6	2506.4	1930.4	3478	4064.8	4088.4	2597.6	1100.4	1197.2	881.6	1502	1844.4	1958.8	752.8	2256.8	4348.4	674	709.2	980	1107.6	646	569.6
37.33	1	1962	2923.2	3328	4743.2	9285.6	6002	2616.8	2236	3152.8	3239.6	2074.4	2379.2	4200.8	2775.6	3135.6	5286.4	5343.2	8120.8	6433.2	4277.6	3749.6	5506	19727.6	9388.4	3580.4	2992.8	3396.8	2578	1965.6	3542.4	4247.6	4210.8	2696.4	1152.4	1239.6	955.2	1526	1921.2	1934.8	738.8	2364.4	4392	700.4	758.8	1046.8	1156.8	696.4	594.4
37.67	1	2023.6	2952	3338	4969.2	9794	6294.4	2540.4	2238.8	3075.2	3552.4	2152.8	2474	4367.2	2853.6	3263.6	5436	5455.6	8138.8	6666	4438.8	3835.6	5690	20354.8	9673.2	3807.2	3099.2	3505.6	2736.4	2041.6	3682.4	4314	4266.8	2830.8	1154.8	1240.8	981.2	1572	1994.4	2088	790	2433.6	4482.08	714.4	819.2	1090	1208.8	735.2	620.6
38	1	2056	3030.4	3436.4	4977.6	10066	6616.8	2524.8	2207.2	3042.8	3608	2306	2627.2	4550.8	2935.2	3404.8	5415.2	5438	8217.2	6731.6	4550	3948.4	5775.6	20740.4	9852.8	3896.4	3132.4	3714	2791.6	2128.4	3752	4414	4402.4	2880.8	1208	1304.4	975.6	1588.8	2050	2127.6	828	2418	4486.8	772	888.4	1217.2	1244.8	806.8	646.8
38.33	1	2144	3056	3476.4	5056	10302.8	6679.6	2503.6	2217.2	2952	3872	2463.2	2636.4	4600.4	3058.8	3530	5363.6	5443.6	8213.6	6734	4668	3956	6027.2	20994.4	9904	4040.8	3200.8	3836	2754.8	2169.6	3839.2	4438.4	4432.8	2860	1230	1317.6	972.8	1602.4	2023.6	2136	812.8	2520	4498	821.2	984	1267.6	1356	823.2	679.2
38.67	1	2048	3172.8	3450	5094	10385.2	6708.8	2416	2097.6	2860.4	3960.8	2510.8	2756.8	4702	3070.4	3557.6	5314	5325.2	8220	6742.4	4586.4	3946.8	5914.8	20866.4	10039.2	3981.6	3236	3816	2815.2	2133.6	3944.4	4584.8	4451.2	2888.8	1245.6	1328.4	1005.2	1653.2	2138.33	2129.6	834.8	2505.6	4485.2	831.6	955.833	1297.6	1366	860.4	715.6
39	1	2141.2	3121.6	3358.4	5109.2	10455.6	6766.8	2335.6	2080.4	2744.8	4142.4	2602	2793.6	4916.8	3101.6	3552.4	5238.8	5208.4	8107.6	6659.6	4662	3803.2	5867.6	20754.4	9913.2	3974.4	3211.2	3882.8	2742	2152	3861.6	4460.8	4479.2	2834.8	1213.2	1313.6	990.4	1608.4	2111.2	2218.8	848.4	2458.4	4458	884	1014.4	1396.8	1399.2	850.8	724.4
39.33	1	1980.8	2982.8	3204	5038.8	10458	6749.2	2234.8	1925.2	2640.8	4294	2684.4	2825.2	4950	3126.8	3656	5000.4	5075.6	7956.4	6529.2	4497.6	3799.2	5917.6	20324.8	9689.6	3999.2	3196.4	3817.2	2674	2122.8	3812	4442	4365.6	2797.2	1227.2	1264	988	1546	2089.6	2185.2	873.2	2530.4	4404	904.4	1093.6	1420.4	1462.4	886	740.8
39.67	1	1949.6	2885.2	3155.2	5034.4	10469.6	6574.8	2394.4	1944.4	2429.6	4344.8	2715.2	2824	4798	3106.8	3700	4847.2	4856	7509.6	6385.2	4338.8	3644.8	5780.4	19615.6	9337.6	3811.2	3047.6	3724	2538.8	1964.4	3676.4	4214.4	4204.8	2746.4	1203.2	1240.8	950.4	1533.6	1990.4	2107.2	846.8	2424.4	4155.6	921.2	1124	1457.6	1404.8	946	800.4
40	1	1913.2	2778.8	2957.2	4762.4	10161.2	6295.2	2212.4	1851.2	2249.6	4412.8	2692.4	2816.8	4750.4	3054.8	3603.2	4578.4	4565.2	7337.2	6100.4	4155.6	3440.4	5514.8	18663.2	9058	3687.2	2990.4	3579.6	2429.2	1923.2	3550.4	4030.8	4024.8	2579.6	1190.8	1248	956	1435.6	1890	1949.2	855	2277.6	3994.4	877.2	1080.4	1457.2	1429.2	931.25	748.4
40.33	1	1848	2641.2	2806.4	4555.6	9745.2	5962.8	2068.4	1789.6	2050.8	4276	2678	2772.8	4638.8	2982.4	3562.4	4286.8	4446.4	7062.4	5895.6	3804	3405.2	5264	17812	8424.8	3534.8	2755.2	3417.2	2192.8	1800	3339.6	3808.4	3852.8	2496.8	1146	1196.8	921.2	1269.2	1717.2	1867.2	858.4	2225.2	3817.2	844.4	1044.8	1409.2	1342.4	855.2	724.8
40.67	1	1619.6	2452.8	2607.6	4302.8	9254	5682	1930.4	1650.8	1899.2	4185.2	2605.2	2668	4524.4	2894.4	3494.4	4032.8	4196.8	6527.2	5463.6	3548	3112	5190	16790.4	8014	3295.2	2618.8	3273.2	2067.6	1625.2	2986.8	3493.6	3504.4	2378	1069.2	1104.8	841.6	1240.4	1583.6	1686.8	774.4	2149.2	3576.4	848.8	1027.2	1384.4	1293.2	841.2	693.6
41	1	1510	2198	2365.2	4044	8702.8	5232.8	1791.6	1445.6	1687.6	4012.4	2500.8	2574	4237.6	2734.4	3330.4	3753.6	3912	6146.8	4989.2	3240.8	2887.6	4876.4	15575.2	7422	3051.6	2389.6	2980.8	1877.2	1562.4	2836	3144.4	3258	2154	965.6	990.4	794.8	1082	1491.2	1560	807.2	2115.6	3423.6	740.833	974	1353.6	1224.4	828.8	668
41.33	1	1361.6	2077.2	2226	3806.4	8004	4803.6	1625.2	1354.8	1573.6	3789.6	2362.4	2442	4044.8	2533.6	3064	3521.2	3623.6	5855.2	4647.6	2868.4	2605.6	4508	14304.8	6958.8	2810.4	2213.6	2752	1753.2	1427.2	2591.6	2868.4	2997.6	2014.8	908.8	982	736	1015.2	1336.8	1476.4	804	1922.4	3201.67	728	886	1311.6	1164.4	789.6	625.6
41.67	1	1268.8	1897.6	2018.4	3396.8	7316.8	4311.2	1580.8	1277.2	1429.2	3546.8	2267.6	2299.6	3711.6	2410.4	2950	3149.2	3268	5288.4	4353.2	2690	2357.2	4195.6	13160.4	6385.6	2593.2	2020.4	2552.8	1548.8	1254	2366.8	2605.6	2681.6	1839.2	865.6	863.6	685.2	930.8	1247.6	1328.8	701.2	1855.2	2903.2	660	888	1190.4	1062.4	725.2	598.8
42	1	1087.6	1678.4	1896.4	3260	6792.8	3993.6	1379.6	1134	1314.4	3300.4	2123.2	2194.8	3465.2	2298	2709.2	2874	3022.8	4868.8	3861.6	2414.8	2111.6	3916.4	11851.6	5747.6	2389.2	1838.8	2366	1354.4	1165.2	2126	2361.2	2463.2	1753.6	794.8	782.8	641.6	868.4	1099.2	1222.4	682.4	1680.4	2713.2	654.8	807.2	1206.8	990.4	672.4	556.8
42.33	1	1035.6	1543.6	1686	2929.6	6086.8	3569.6	1277.6	1076.4	1180	2995.6	1985.6	1988.4	3137.2	2183.2	2536.8	2666.4	2754.4	4559.6	3567.6	2202	1907.6	3620	10804	5358.4	2131.2	1663.6	2119.6	1261.2	1061.6	1975.2	2174.8	2246.8	1582.8	728.8	736.8	565.2	794.8	992.083	1111.6	622.8	1635.2	2415.6	574.8	736	1050.42	936.8	614	520.4
42.67	1	943.2	1464.4	1602	2723.2	5619.2	3284	1204.8	975.6	1066.8	2749.6	1815.6	1810	2884.4	1933.6	2290.8	2461.2	2533.6	4250.4	3317.2	2002	1748.4	3345.2	9850.4	4886	2007.2	1532	1910.4	1196	1028.4	1792	1948.8	2114.4	1436.4	717.6	666.4	564	760.8	896	1048.8	585.2	1454.8	2235.6	571.2	694.4	994.4	875.6	590.8	481.2
43	1	879.6	1314.8	1502	2464.8	5219.6	3005.6	1057.2	910	980.8	2542	1649.2	1645.6	2694.8	1824.4	2158.4	2252.4	2276.8	3797.6	3088.4	1808	1578	3128.4	9053.2	4508.8	1854.8	1405.2	1771.2	1070.4	931.6	1631.6	1755.6	1909.2	1344.4	666.8	624.8	492	695.6	823.2	975.2	591.6	1370.4	2077.2	501.6	612.4	916.4	803.6	537.2	442
43.33	1	806	1238	1348.4	2386.4	4821.6	2801.2	1000.4	821.6	917.2	2351.6	1513.6	1641.2	2394	1688.8	1956.4	2027.2	2124.8	3575.2	2783.2	1661.6	1450.8	2910	8329.6	4156.4	1691.2	1322.4	1675.2	968	869.6	1468.4	1594.4	1772.4	1215.2	606	614.4	482.4	614	768	888.8	537.6	1232	1860	452.4	613.6	854.8	780.8	505.2	417.6
43.67	1	782.8	1130.4	1254.8	2122	4394	2526	887.2	762.8	848	2118.4	1420.4	1446.4	2169.2	1538.8	1708.4	1944.4	2028.4	3286	2639.6	1570	1381.6	2712	7660.4	3808.8	1583.2	1273.6	1527.6	896.8	852.4	1404	1475.2	1680.8	1152.8	551.2	569.2	418	595.2	711.2	846.8	504.583	1103.2	1694.4	455.6	536.8	790.8	690.4	485.833	363.2
44	1	736.4	1083.6	1206.8	2056	4056.4	2362.4	808.8	702.4	776	1966.8	1325.6	1388.4	1992.4	1463.6	1571.6	1766.4	1848.8	3069.6	2410.4	1420.4	1237.2	2547.6	7110.8	3568	1508.4	1173.6	1471.2	847.2	779.6	1220.8	1344.8	1554	1126.4	558.4	524.4	417.6	565.6	674.4	806	480	1037.6	1529.2	374.8	485.6	692.4	639.6	447.6	351.6
44.33	1	682.4	1009.6	1142.8	1915.2	3818.4	2212	752.4	697.2	767.6	1757.2	1186	1289.2	1893.2	1406.8	1494.8	1638	1727.6	2860	2267.6	1355.6	1156.8	2515.2	6590.4	3359.6	1390.4	1088.8	1343.2	754.8	736.8	1130	1224.4	1446.8	1021.6	512	515.6	387.2	529.2	637.6	746.8	461.6	963.2	1431.6	361.6	466.8	696.4	605.6	423.6	326
44.67	1	621.6	964.8	1056.4	1823.6	3534.8	2010.4	714	629.2	705.6	1610	1146	1201.2	1763.2	1240.4	1351.2	1508.4	1575.6	2672	2068	1225.6	1090.4	2198.4	5986	3082	1332	1014.4	1312.4	718	668	1036	1132.4	1406.4	996	516	440	358.8	522.4	620.8	719.2	417.6	880	1318	333.333	419.6	618.8	571.6	376.8	316
45	1	637.6	908	1044.4	1694.4	3264.4	1974.4	664.4	570.4	662.4	1509.6	1084.8	1106	1582.4	1164	1283.6	1446	1507.6	2473.2	2001.2	1222.8	994.4	2136	5686.8	2930	1253.2	921.2	1166	684.4	676	938	1060.8	1303.2	915.6	498	447.6	354.4	490.4	547.2	697.6	430.4	728	1179.6	308	368	570.4	548	383.2	315.6
45.33	1	614.8	832	977.2	1584.8	3109.6	1847.6	636	541.6	635.2	1410.4	1000	1041.6	1483.2	1104.4	1194.8	1337.6	1400.4	2238.4	1823.2	1079.2	908	2014	5264.4	2735.2	1202.4	944.4	1141.6	615.2	598.8	895.2	969.6	1194.8	864.4	480.8	414.8	314.8	480.4	562	686	406.8	726	1118	295.2	365.6	557.2	507.2	337.2	284
45.67	1	544.4	787.6	938.8	1517.6	2918.8	1734.8	627.6	514.4	608.4	1308	968.4	1000.8	1366	1057.2	1096	1288.8	1398	2061.2	1729.6	1045.2	906	1891.2	4865.6	2664.8	1143.6	850.8	1123.2	566.4	601.2	809.6	881.2	1154	824	435.2	375.6	297.6	438	514.4	630.4	376	660	1062.4	275.6	341.2	541.2	480	326.4	274.8
46	1	540.4	783.2	873.2	1388.4	2703.2	1607.6	583.6	502.4	538.4	1229.6	923.6	923.2	1276	1018.8	1039.2	1167.2	1272.8	1920.4	1643.6	977.2	832.8	1792.4	4590.4	2536.4	1065.2	823.2	1053.2	554.8	538	796.4	838.4	1129.2	814	422.8	334.4	279.2	446.4	495.2	670.4	350	627.2	1005.2	292.8	331.2	485.833	475.2	304.4	265.2
46.33	1	530.4	734.8	818	1305.6	2641.2	1566.4	549.2	483.6	532.4	1152.4	875.2	898.8	1208.8	921.2	953.6	1154	1169.6	1794	1544.8	920.4	802.8	1679.2	4302.8	2326	1032	741.6	988.8	512.4	512.4	758	838.4	1036	747.2	402.4	336.8	268.4	430.4	476	606.8	362.4	566.8	916.4	286	312.4	466	466	331.2	261.2
46.67	1	483.2	716	802	1293.6	2440.8	1486.4	537.2	448.4	490.8	1099.6	828.8	881.6	1130.4	902	945.2	1060.4	1114.4	1689.6	1395.6	839.6	718	1626	3999.2	2231.6	990.8	707.6	919.6	483.6	502.8	684.4	713.6	1055.2	715.6	373.2	318.8	284	421.2	478	604.4	338.4	552.8	867.6	233.6	296	456.8	450	297.2	243.2
47	1	478.4	628.8	747.2	1206.4	2249.2	1448.4	477.2	428.8	468.8	1022.4	802.8	832	1108.4	852.8	910.8	963.6	1007.2	1573.6	1348.8	798	722.4	1500.8	3776.4	2116.4	932	674.8	922.4	468	486.4	659.6	706.8	992.8	669.2	362.4	307.6	272.8	397.6	435.2	595.6	321.2	520.8	842.4	249.2	298.4	439.6	424	289.6	241.2
47.33	1	441.2	616	731.6	1120.8	2118.4	1300	457.2	408.8	438.4	986.8	812.8	795.6	1040	820	897.6	891.2	922.8	1427.6	1263.6	761.2	648.4	1386.4	3544	2039.6	886	666.8	852.8	414.8	454.8	614.8	655.6	884	632.8	354	312.4	264.8	374	435.2	559.2	305.2	518.333	802.8	223.2	272.8	407.2	382	289.2	240.833
47.67	1	441.6	600.8	721.2	1040	2034	1243.6	426.4	374	437.2	946.8	783.2	735.6	970	737.6	853.2	907.2	898.8	1338	1226	720	640	1310	3348.8	1908	859.2	600.4	814.4	418	442	573.2	626.8	832.4	608	334.4	281.6	246	372.4	442.8	565.6	282.8	475.6	752.8	250.4	250.8	383.6	384.4	287.6	226.8
48	1	412.4	559.2	626.8	1030	1862	1156.4	399.2	380	418.4	912	686	735.2	930.8	725.2	782.4	796	864.8	1246.4	1159.6	720.4	581.2	1247.2	3105.2	1862.8	825.2	571.6	771.6	385.2	436.4	560.8	567.2	823.2	611.6	332.8	267.2	231.2	357.6	392.8	577.2	285.6	437.2	707.6	228.8	252	359.6	378.4	280	224.4
48.33	1	398.8	541.2	623.2	922.8	1757.6	1089.6	400.4	334.4	402.4	903.6	707.2	679.2	877.6	704.4	769.6	783.6	789.6	1131.2	1044.8	664.8	578.4	1143.2	2926	1711.6	764.8	540.8	748.4	366	390	501.2	542.8	782.4	575.2	308	279.2	213.6	361.25	402.8	537.6	257.6	443.2	689.6	226.6	234.4	376.8	385.2	270.4	214.4
48.67	1	376.4	513.6	619.6	903.6	1719.2	1004.4	376	360.8	380.8	854.4	682.4	634.4	854.8	651.2	739.6	744.8	753.2	1097.6	1008	622.4	540.4	1092.4	2758.4	1656.8	705.2	522.4	732.8	352	389.2	502.8	501.6	742.4	582.4	302	241.6	216	342	384.8	500.4	268	418.8	662	224.4	236.4	363.6	341.6	256	225.6
49	1	378.8	500	546	842	1585.6	932.4	345.2	323.2	379.6	791.2	616.8	616.8	794.4	642	706.4	704.4	684.8	969.6	961.2	614.4	494	1059.2	2646.4	1548.8	678.4	492.4	665.2	344.4	360.8	452.4	495.2	697.2	549.6	316	245.2	211.6	345.6	386.4	524.4	258.8	424.4	636.4	220.8	244.4	362	342	254	208.8
49.33	1	364	468.4	548.8	790	1500.8	938	336.4	297.2	345.6	714.8	602.4	584	737.2	534.4	672.4	671.2	672.8	918.4	886.4	567.6	490	976	2549.6	1471.6	647.2	472.4	627.2	316.4	352	443.2	438	649.2	519.2	292	217.2	198.8	348	394	510.8	236.8	400	591.6	226.4	227.6	332.4	330.4	242	219.2
49.67	1	348.8	446.8	515.6	761.6	1457.2	856	304	297.6	347.6	735.2	601.6	554.8	707.2	540.4	657.6	645.6	664.8	858.8	874.8	561.2	452.8	977.6	2465.6	1451.6	606	443.6	591.2	332.4	332.8	434.4	412.8	642.4	500.4	277.6	230.4	196	319.2	352.8	526.25	226	374.8	578.4	214.4	220	326.8	335.833	236	206
50	1	376	418.8	510.8	706.8	1314	814	320	284.4	314	740.8	560.4	532.8	698.4	488.8	587.2	597.2	618.8	847.2	791.6	521.2	442	881.6	2318.8	1412	550	432.8	587.6	317.2	315.2	383.6	421.2	608.4	497.2	259.2	212.4	183.2	330	362.8	502.8	212.4	357.2	557.6	222.4	214.4	328.8	315.2	234.4	212
50.33	1	342	405.2	482	705.6	1264.8	792.8	303.2	267.2	326.8	682	564.8	523.6	652.4	455.6	562.4	567.2	600.4	793.2	772	492.4	444.4	847.2	2189.2	1372	516.4	406	556.4	294.8	302.4	372.4	404.8	568.4	448.8	254.4	191.6	191.2	332.4	354	474.4	206	333.2	507.6	181.2	223.6	294	300	238	216
50.67	1	338.8	407.2	452.4	677.6	1190.8	757.6	316.8	272.4	331.6	668	533.6	500.8	631.6	444	552	550	607.2	753.2	746.8	500.4	434	818.8	2158.4	1325.6	527.6	367.2	529.2	297.6	298.4	394.4	402	569.6	465.6	255.6	209.2	189.6	325.6	338.8	434.4	215.2	342.4	516.8	199.2	207.2	308.8	312	234	195.6
51	1	318.4	397.6	422.4	628.8	1156	710.4	275.6	259.2	328	689.2	496	500.4	606.4	426	499.2	556.4	578.4	748.8	729.2	468.4	402.4	786.4	2109.2	1284.4	466.4	360	503.6	302.8	312.8	354.4	374	548.4	460.4	249.6	203.2	192.8	299.2	338	442.4	193.6	337.5	498	202	182.4	312	274.8	216	186.667
51.33	1	326.8	376.4	427.6	614.8	1090	669.2	282.8	278.4	309.2	654	496.8	476.4	576.8	393.2	499.6	552	576	741.6	718.8	457.2	407.6	774	2174	1271.6	468.8	369.6	489.6	277.2	294.8	359.2	360	506	451.6	238	194.4	176.8	308	330	452.8	183.6	344.4	458.8	182.8	195.6	289.2	273.6	210.4	198.8
51.67	1	294	363.6	435.2	615.6	1041.2	664	272.4	258.8	305.6	605.2	455.2	444.4	564.4	388	478	544.4	534	715.6	660.8	470	397.2	728	2072.4	1244.8	434.8	354.8	454.8	280	296	356.8	371.6	518	408	229.2	193.6	167.2	304.4	330.4	411.2	193.6	318.8	452.8	186.8	204	272.4	278.4	206.4	184.4
52	1	289.6	366.8	434.8	589.2	1041.2	658	254	256.4	316.8	622	452	443.6	574.4	375.2	436.8	541.2	529.6	744.8	656.8	430.4	391.2	728.8	2082.8	1202	448	335.2	481.2	268	270	356.8	373.6	499.2	409.2	227.2	207.6	169.6	292.083	340.8	431.6	181.2	317.6	444	188.8	178.333	278.8	261.6	216.8	186.8
52.33	1	314.4	367.2	402.4	606.4	1058.8	679.2	271.2	244.4	328.8	594.4	452.8	436.4	539.2	366.4	432	524.4	556	712	682	439.2	404.8	704	2089.2	1247.6	444	349.6	495.6	263.2	261.6	349.2	369.2	516.4	407.2	238.4	192	161.6	317.6	302.4	422.4	184	296.8	428.4	184.4	178.8	249.2	266.8	209.2	191.6
52.67	1	334.8	374.4	380.4	576	1038.4	641.2	294.4	266.4	332	608.8	442	406.4	544.8	362	422	555.6	557.6	752	668	442.4	383.6	750.4	2106	1213.2	424.8	356	485.6	251.6	272.4	356.4	368.4	490.8	407.2	221.2	180.8	163.6	293.6	318	441.6	170	312.4	438	187.2	186.4	246	243.6	210.8	184.4
53	1	292.4	364.8	388	589.2	1038.4	676.8	259.6	293.2	362.4	600.4	442.4	413.2	531.6	351.6	387.2	501.6	582	730.8	665.6	439.2	388.4	678.8	2161.6	1204.8	408.8	339.6	442	274	275.2	355.6	377.6	509.6	386.4	213.6	190.8	164.8	298.4	312.8	414	179.2	286.4	422	175.2	170.8	256	246.8	212	175.6
53.33	1	307.6	374	395.2	616.4	1071.6	689.6	271.6	283.6	356.8	570	412.8	393.2	523.2	334.4	412.8	534.4	541.6	739.6	690	404.8	397.2	671.6	2166	1241.2	406.4	336	475.6	279.6	268	376	389.6	497.2	406.4	214	203.6	170	298.8	324.8	394.167	178.8	284.4	402.8	166.4	181.2	237.2	232.5	195.6	183.2
53.67	1	318	368.4	366.4	614	1062.8	658.8	290.4	283.6	373.2	569.2	410.4	384.8	532	330.8	382.4	587.2	576.8	764.8	709.6	468	399.2	695.2	2282.4	1262	411.6	324.4	449.6	289.6	286	378	429.6	516.4	410.4	207.6	221.6	160.4	285.2	310.4	411.2	185.2	282.4	421.6	164	171.2	249.6	240.8	197.2	160.4
54	1	310	391.6	390.8	604	1110.8	718.4	321.2	291.2	398	553.6	401.6	399.6	512	321.2	430.8	590	583.2	791.2	750.8	462.4	446.4	680.4	2382.4	1299.6	430.8	328.4	483.6	260.4	301.2	384	399.6	520	410.4	219.6	217.2	168	269.2	332.4	402	174.4	285.2	410.8	155.6	172.8	233.6	222	203.6	169.6
54.33	1	327.6	370.8	430	634	1138.4	739.6	344.4	288.4	410	567.6	432	379.2	506.4	320.4	410.4	638.8	616.4	845.2	735.6	504.8	467.2	708.8	2395.2	1343.2	455.6	340.8	480	305.2	301.2	406.4	441.2	579.2	452.8	219.6	213.6	156.4	295.2	332.4	416	193.2	288.4	416.8	167.2	167.6	233.6	224.8	180	168
54.67	1	340	406.4	400.8	673.6	1184	787.6	346	322.4	470	555.2	414.4	393.2	518	319.2	409.6	663.2	640.4	884.8	852.8	531.6	509.6	708.4	2480.8	1351.6	454.8	369.6	506	311.6	300.4	424.8	465.2	577.6	412.4	220	208.4	171.2	307.2	345.2	406	188.8	281.2	416.25	165.2	172	222	210.4	176.8	184.583
55	1	340	426	427.6	694.4	1282.8	812.8	374.8	340	478.8	534	394.8	373.6	500.8	292	395.2	685.6	676.8	925.2	856.8	539.2	537.2	688.4	2708	1480.4	484.4	401.2	523.6	313.2	338	461.6	485.6	602.8	441.2	230.8	255.2	168.4	302	347.6	441.2	192.8	276.8	450.4	171.2	166.8	244	218	180.4	173.2
55.33	1	364.4	459.2	422.8	678.8	1401.2	866.4	400.4	366	530	572.8	419.2	390	556	319.6	401.6	768.4	728.4	979.6	966	588.8	556.4	696.4	2771.2	1505.6	487.2	379.2	562.8	339.6	365.2	475.2	514.4	627.2	485.6	228.4	242	191.2	330	355.2	438.4	173.2	282.4	419.6	162.8	157.2	236.4	212.4	198.8	173.2
55.67	1	374.8	509.2	484	750.8	1532.8	937.6	435.6	382	558.8	599.2	427.2	374.4	582.4	336	410	808.4	737.2	1057.2	1072	686.8	654.4	743.6	2893.2	1515.6	546.8	414	577.2	355.6	378	557.6	609.6	689.2	532.4	234	257.6	180.4	332.8	409.2	466.8	168.8	282.8	444	158.8	151.667	229.2	207.6	182.8	188.4
56	1	378	502.8	489.2	765.6	1622.8	1019.6	453.2	416.4	618.4	606.4	423.2	383.2	578	334.8	392.4	882.4	774	1111.2	1137.2	704.4	703.2	726.4	3063.2	1608	563.6	430.8	595.6	409.6	392.8	574.8	663.2	772.4	544.8	231.6	259.6	190	375.6	410	484.8	195.6	281.6	426	153.6	168.4	249.6	211.2	192	173.6
56.33	1	401.2	580	564.8	864.4	1696.8	1040.4	481.6	473.6	644	585.2	454	391.2	612	339.6	392.8	928.8	845.6	1185.2	1253.2	803.6	787.2	799.2	3236	1709.2	624.4	470.4	660.4	453.6	409.2	658	726.4	852	591.2	266.4	296	206	362.4	451.2	483.2	181.6	298.4	473.6	148	154.8	234	219.6	203.2	161.6
56.67	1	449.2	586.8	599.2	940.8	1914.8	1172.4	534.4	488.4	683.6	612.4	450.4	390	654	349.2	444.4	1005.6	888.4	1296	1427.6	905.6	858.4	767.2	3361.2	1818	707.6	479.6	701.2	481.6	450.4	729.6	776.8	938.8	642.8	256	305.6	199.2	385.6	456.8	511.2	155.6	329.2	474.8	166	160	234	223.6	204.8	163.2
57	1	487.2	675.2	619.6	968.4	2084.8	1321.6	575.6	520.8	743.6	642.4	466.4	398	666.8	374	432.4	1049.2	940	1390.8	1582	986.8	958.4	828.4	3538	1916.8	740	568.8	784.8	511.6	492.8	805.6	924	1011.6	674.8	284	332	220.4	419.6	503.6	533.2	190.417	310.8	508	184	174.8	253.6	231.6	199.167	160.8
57.33	1	490	748.4	715.6	1038	2208.4	1434.8	580.8	594.8	765.6	673.2	469.2	459.6	715.6	401.2	476.8	1120	971.6	1509.6	1710.4	1056.8	1001.2	882	3724	2003.2	831.2	623.2	858	557.6	544.4	880	1026.4	1132.4	776	283.6	344	224.8	442	515.2	578.8	200	315.2	508.4	192	189.2	240.8	241.2	208	159.2
57.67	1	538.8	787.6	739.2	1186.4	2491.2	1526.8	624.8	638	808	684	499.2	425.6	754	414	476.8	1217.2	1036.8	1582	1888.4	1209.6	1140.8	872.4	3891.6	2199.6	899.2	630.4	922.8	607.2	584.4	958.8	1120.8	1194.8	832	302.4	371.2	245.2	452.8	574.4	614	179.6	338	542.8	156.8	164	231.6	231.6	213.6	165.6
58	1	589.2	846	815.2	1219.6	2727.2	1683.6	651.6	676	840	738	495.6	469.2	766	435.2	502.8	1265.2	1143.2	1637.6	2086.4	1286.4	1234	919.6	4169.6	2232.8	975.6	638.8	965.6	674.8	613.6	1068.8	1205.2	1296.8	899.2	322.4	392.4	258.8	491.6	587.2	592.8	188.4	334.4	563.2	160	181.2	258.8	269.6	226	171.2
58.33	1	623.2	912	861.6	1324.8	2862.4	1750.8	718	710.8	877.2	759.2	494	460.8	830.8	474	519.2	1415.6	1184.8	1789.6	2285.6	1459.6	1404.4	975.2	4378	2353.2	1076.8	726.8	1038	755.6	660.4	1144.8	1332.8	1382	915.6	326.4	436	260.4	509.2	630	625.2	213.2	360	597.917	176.8	177.6	253.6	266.8	216.8	182.8
58.67	1	693.2	1003.2	942.4	1439.6	3101.2	1943.6	796	753.6	954.8	846.4	546.4	488.4	948.4	462.4	594	1425.2	1208.4	1898	2474	1541.2	1478.4	1032.4	4566.4	2533.6	1138.4	801.2	1116.8	778.4	683.2	1279.6	1434.8	1464.4	982	347.6	446.8	288.8	576	667.2	677.2	191.6	368	632.4	182.4	178.8	256	261.6	228	176
59	1	713.6	1072	970.8	1499.2	3312	2055.6	790	761.2	946.8	880	559.6	530	1028	520.4	625.6	1613.2	1316	2035.6	2693.6	1667.6	1594.4	1079.6	4764	2586	1244.4	808	1200	846.4	739.6	1418	1536.8	1594.4	1071.2	345.2	458.8	302	596.4	731.6	711.6	206.4	408.8	673.6	169.6	173.6	282.8	265.2	239.2	188.8
59.33	1	801.6	1179.2	1060.8	1608.8	3540.4	2211.6	846	826.4	1027.2	908.8	572	533.2	1122	537.2	632	1634	1309.2	2111.2	2930.8	1801.2	1721.2	1106	5012.8	2776	1306.4	909.6	1283.6	926.4	776.4	1484.8	1680	1706	1156.8	355.2	484.8	306.8	669.2	755.417	725.2	204	428.8	717.6	186.4	204.8	272.083	282	270.8	188.4
59.67	1	846	1247.2	1123.6	1708	3786.4	2282.4	859.2	875.6	998	1010.4	604.8	568	1173.2	581.2	692	1750.8	1390.8	2234	3187.6	1946.4	1802.4	1156.4	5366.8	2884.8	1438.8	923.2	1370.4	955.6	826	1567.6	1770	1730.8	1190.8	404.4	487.2	314	656	796	799.6	196.8	425.2	767.6	182.8	209.6	292	303.2	246	198
60	1	891.6	1357.6	1221.2	1776	3962	2374.4	843.6	955.2	1034.4	1036	639.6	570	1227.6	605.6	755.6	1811.2	1469.2	2330.8	3337.2	2060.4	1932.8	1212	5558	3016	1509.6	981.2	1454	1042.8	892.4	1672.8	1864.4	1871.2	1281.6	412	517.2	340.8	696.8	866.4	824.8	208.8	462	815.6	199.6	217.6	292.8	345.6	256.8	200.8
60.33	1	913.6	1404.8	1241.6	1884.8	4179.6	2624.4	916	967.2	1100.4	1180.8	678.4	619.6	1284	669.6	758.8	1858	1520.4	2428	3562.4	2217.6	2012.8	1301.2	5748	3153.6	1600.8	1052.8	1552	1107.6	889.6	1814.4	1980.8	1916.4	1362.4	421.2	530.4	362.8	730	892.4	805.6	217.6	500	874	190.8	237.6	328	364.8	295.6	205.2
60.67	1	998.4	1583.6	1367.6	2087.2	4331.2	2728.4	954.4	957.2	1124	1203.6	699.6	640.8	1403.6	737.6	827.2	1990	1542.4	2548.8	3702.4	2306.4	2106.8	1360.8	5960.4	3376.8	1712.4	1085.6	1608	1180	933.6	1863.6	2142.8	2029.2	1419.2	474.8	592	385.2	752	882.8	847.2	211.25	545.6	958	222.4	214.4	360.8	393.6	291.667	217.2
61	1	1046.4	1600.4	1375.6	2093.2	4560.4	2804.8	982.4	993.2	1114	1323.2	755.2	692	1482.8	793.6	914.4	2030.8	1602.8	2712.8	3937.2	2469.2	2171.2	1419.6	6335.6	3496.4	1816	1105.2	1722.4	1250.4	984.4	2001.6	2207.2	2097.2	1476.4	502.8	586.4	399.6	799.6	938.4	877.6	227.6	587.2	1004.4	205.2	249.6	337.6	382	308	228.8
61.33	1	1124.8	1656.4	1436	2172	4816.4	2928.8	981.2	1064	1133.2	1349.2	806.8	729.6	1544.8	805.6	949.2	2058.8	1584	2722.8	4088.8	2594.8	2232.8	1471.2	6502.8	3658.8	1831.6	1215.6	1800	1279.6	1026.8	2055.2	2230.8	2168	1588.8	517.6	592.8	434.4	811.2	1031.2	907.2	238.4	584.4	1086	234	262	383.6	411.2	343.2	241.6
61.67	1	1160	1724	1491.2	2333.6	4961.6	3085.6	935.2	1006.4	1124.8	1436.4	894.8	753.2	1614.8	914.8	1019.2	2118.8	1671.2	2782.8	4211.6	2706	2333.2	1601.6	6615.2	3728.4	1988	1212.4	1895.6	1309.2	1057.2	2167.2	2338.8	2172	1634.4	542.4	642	465.2	840.4	1004.8	926	238	625.2	1181.6	244.167	269.2	390.8	433.2	335.2	254.4
62	1	1227.6	1841.2	1572	2380.4	5065.2	3093.2	1000.8	1043.2	1096	1526.8	912.8	818.8	1768	941.6	1072.8	2146.4	1708.4	2829.2	4341.2	2729.2	2368.8	1652	6849.6	3804.4	2049.2	1284.4	2021.2	1384.4	1081.2	2221.6	2376.8	2242.8	1636.8	586.8	653.6	452	882	1070.4	913.2	283.2	661.6	1240.8	252.8	285.2	388	469.6	374	263.6
62.33	1	1232.4	1985.2	1630.8	2349.2	5196	3282.4	987.2	984	1087.6	1586.4	942.8	832	1842	970	1166.4	2171.6	1710.8	2846	4421.6	2844.8	2440	1696	6978.8	3881.6	2065.2	1319.6	1934.8	1404.8	1164	2308.8	2490.8	2285.2	1739.2	598.8	681.6	459.2	904.4	1080.4	960.4	277.6	684.8	1325.6	264.4	280.4	438.8	491.6	377.2	276.4
62.67	1	1282.4	2006	1702	2436.4	5431.6	3245.6	994.8	988	1024.4	1686	993.2	861.2	1995.2	1048.8	1292.8	2146	1658	2873.2	4535.6	2853.2	2391.6	1810	7076.8	3974.8	2128.4	1278.8	2050.4	1413.2	1200	2294	2495.6	2302.8	1745.6	595.6	681.6	467.6	870.4	1067.2	964.4	289.2	688.4	1399.2	274.8	309.6	457.6	521.6	398.4	300.4
63	1	1287.6	2048.8	1680.8	2440.8	5456.4	3236	1014.8	978	995.2	1774.8	1038	901.2	2012.4	1093.2	1311.6	2176.4	1731.6	2886.8	4530	2955.2	2406.4	1841.2	7210.4	4090.8	2146.4	1369.2	2071.2	1433.2	1146.4	2365.6	2458	2327.2	1738.8	629.2	654.8	506.8	894.4	1112.5	1006.4	303.2	742.4	1433.2	244.8	312.8	423.75	522	388	274.4
63.33	1	1295.2	2083.2	1679.2	2541.2	5550.4	3198.4	951.6	972.4	990.4	1866	1094	931.6	2058.4	1168	1393.2	2206.4	1736	2879.2	4636.8	2889.6	2427.2	1945.6	7201.2	4049.6	2168	1362.8	2073.2	1450.8	1132	2354.4	2426.4	2336.8	1740.8	637.2	654.8	492.8	897.6	1088.4	961.6	285.6	772.4	1448	298	312.8	496.4	555.6	386.8	268
63.67	1	1328.8	2095.6	1720.4	2563.2	5611.2	3158	930.8	969.2	956	1954.4	1166.4	1014	2171.2	1239.6	1410.4	2054.8	1696	2829.6	4514.4	2772.4	2352.8	1967.2	7230.4	4196	2182.8	1370.8	2146.8	1413.2	1188	2409.2	2510.8	2326	1703.2	668.8	656.8	510.4	881.2	1106	936.8	302	801.2	1548.8	293.2	324.8	487.2	578.4	435.2	317.6
64	1	1256	2074	1702.4	2470.4	5585.2	3050.4	834.4	876.8	922	1966.8	1205.6	1066	2223.6	1254.4	1507.2	1987.6	1688.8	2918	4471.2	2774.4	2270.4	1973.2	7117.6	4092.8	2259.2	1352	2097.2	1466.4	1158.8	2400.8	2460.8	2240	1712.4	661.6	669.2	503.6	828.8	1088	942	297.6	774.8	1596.4	298	333.2	476.4	626.4	420	307.6
64.33	1	1240.4	2115.6	1671.2	2556	5370.4	3013.6	852.8	885.6	903.6	2051.2	1242	1059.6	2234.8	1262	1544.4	1937.6	1642.8	2874.8	4438.4	2610	2231.6	1964	7014.8	3940.4	2144.8	1312.8	2088.4	1439.2	1064.8	2453.2	2392	2160	1686.8	670.8	662.4	494	846.4	1020	877.2	292.8	815.833	1644.4	277.6	367.6	520	630	440.4	304.8
64.67	1	1173.2	2054	1615.2	2500.4	5273.2	2955.6	844.4	822	845.2	2046.4	1239.2	1057.6	2250.4	1364.4	1600.4	1948.8	1540	2767.6	4368	2618.8	2119.2	2069.2	6903.2	3942.8	2150.8	1345.2	1986	1421.2	1058.8	2338	2322	2065.2	1654.8	684.4	600.8	502.4	810	974.4	858.4	321.6	848	1715.2	305.6	348	557.6	658	446	318.4
65	1	1161.2	1978	1605.2	2437.6	5224	2930.8	774.4	812.4	795.6	2062.8	1230.8	1093.6	2280.4	1381.6	1596	1796.4	1512	2694.8	4278.8	2434	1942.4	1982.8	6629.6	3952.8	2050.8	1222.8	1956.4	1346	1000	2239.6	2144.8	2043.6	1542.8	659.6	604.4	459.2	750.4	934	818	332.4	875.6	1771.6	308.4	387.6	543.2	681.6	444	329.6
65.33	1	1093.2	1943.2	1518.8	2352.4	5034	2765.6	702.8	764	726.8	2147.2	1240	1101.6	2262.4	1395.6	1666.8	1744.8	1494.4	2677.6	4127.2	2283.2	1944.8	2017.2	6662	3752	1939.6	1258.4	1899.6	1311.2	1028.4	2175.2	2136.4	1923.2	1483.6	650.4	584.4	461.6	759.583	900	794.4	326	902.8	1809.2	305.833	385.2	567.6	683.2	458.8	330
65.67	1	1062.4	1878.8	1475.2	2288	4850.4	2735.6	682	732	662.4	2054	1243.2	1065.6	2238.4	1381.6	1644.8	1698.4	1392.4	2544	3923.2	2210	1815.2	2029.6	6391.6	3583.6	1864.4	1176.8	1757.2	1246	950	2103.6	1996.4	1850.4	1437.6	614.4	547.2	451.6	676.8	836	764.4	344.4	903.6	1889.2	312.4	372	568.4	663.6	464.8	299.6
66	1	987.2	1851.6	1436.8	2226	4718.4	2676.4	644	712.8	660.8	2053.2	1245.6	1077.2	2257.2	1438.4	1657.2	1539.2	1419.6	2484	3682.8	2063.2	1734.4	1986.4	6136.4	3593.6	1819.6	1190.8	1775.6	1218.8	910.8	2063.6	1842	1688	1366.8	632.8	504	418	633.2	807.2	728	352	924.4	1934	308.4	376.8	612	741.2	480	304.8
66.33	1	956.8	1772	1376.8	2201.2	4717.2	2602.4	604.8	640.4	636.4	2034.4	1261.6	1096	2194.8	1360.8	1643.2	1498.4	1277.6	2427.2	3509.2	1894.8	1645.6	1989.2	5900	3396.8	1668	1050.4	1682	1123.6	864.8	1933.2	1756.4	1622.8	1271.2	637.6	482.4	432	602.4	711.2	628.4	332.8	896.8	1946	304.8	406	592	718	471.6	322.8
66.67	1	908	1711.6	1333.6	2135.2	4458.4	2496.4	580.4	578.4	609.2	2034.4	1232.8	1018.4	2180.4	1374.8	1625.6	1411.2	1305.6	2347.2	3254.8	1742.4	1501.6	1890.4	5683.6	3230	1644	1055.2	1606.4	1045.2	847.6	1860	1637.2	1567.2	1241.6	592.4	478.8	412.8	575.2	701.6	640	342.4	920.8	1959.2	304	387.6	631.2	713.333	468.8	304.8
67	1	840.8	1665.6	1263.6	2070	4250.4	2488	554.4	580.4	580.8	1911.6	1170	1024.4	2097.6	1369.6	1602.8	1409.6	1159.6	2223.6	3137.6	1677.2	1427.6	1894	5446.8	3153.2	1582.8	1020.4	1522.4	979.6	795.2	1743.2	1498	1473.2	1165.2	612	463.6	369.2	512.8	652.4	602	364.8	922.8	1993.2	295.2	414.8	673.2	724.4	446.8	298.4
67.33	1	795.2	1528.4	1174.8	1989.2	4028.4	2284.8	517.2	561.6	526.8	1906	1194.4	986.4	2019.6	1338.8	1585.2	1331.2	1102.4	2092	2902.8	1646.8	1330	1832.8	5232.4	2978.8	1491.6	1000.4	1401.6	948	726.8	1691.6	1437.6	1382.4	1113.6	596.4	448	368	514	600.4	597.6	346	911.6	2050.4	296	414	632	718.8	450.8	295.2
67.67	1	795.2	1518	1181.6	1867.2	3889.6	2245.6	524.4	519.2	505.6	1835.6	1178	958.4	1862	1345.6	1553.6	1222	1108.8	2048.8	2798.4	1497.6	1192.8	1762.4	4920.4	2816.8	1424.8	938.4	1420.4	891.2	679.6	1651.6	1318.8	1330.4	1048.4	562.4	387.6	330.8	470.4	544.4	528	330.4	891.2	1991.6	274	406.8	629.6	699.2	441.6	309.6
68	1	698	1422	1125.2	1838	3746	2178	467.6	488.4	492.8	1754	1096.8	950	1816.4	1314	1505.6	1170	1066	1962.4	2555.2	1424.8	1166.4	1707.6	4702	2702.4	1373.2	919.6	1401.6	830.4	676.8	1562	1259.2	1262.8	1004.4	556	360.8	352.8	434.4	516	541.6	338.4	860.417	2018.8	297.2	421.6	626	742	434.8	270.417
68.33	1	711.2	1349.6	1048	1768.4	3604	2146.4	460.8	486.4	477.2	1695.2	1064	905.2	1748	1257.2	1481.2	1122	1019.6	1864	2507.2	1368.4	1093.6	1632.4	4464.8	2548.4	1302.8	870.4	1247.2	777.6	644.8	1494.8	1182	1219.6	923.6	534.4	356.8	315.6	442.4	483.2	473.2	341.6	838.4	2017.2	266.4	406	596.4	649.6	414.4	290.8
68.67	1	656.8	1273.6	991.2	1744.8	3534.4	1991.2	430	476	462	1603.6	1038.4	859.2	1617.2	1252.4	1357.6	1070.4	965.6	1836.8	2318	1315.2	1023.6	1626.8	4224.8	2474.4	1253.6	873.6	1265.2	734.4	628.4	1459.2	1106.4	1175.6	894.8	534	346.8	314.8	430.4	472.4	470.8	339.2	813.6	1966.4	263.2	392.4	615.6	659.6	402.8	253.2
69	1	643.6	1222.8	1020	1693.2	3472.8	1963.2	422.4	423.6	467.2	1561.6	1013.2	802.4	1582	1189.6	1324.4	1022.4	957.6	1654	2216.4	1303.6	1000	1503.2	4018.4	2365.2	1198.8	850.4	1192	707.6	594.8	1424	1060.4	1157.2	891.6	515.2	305.6	282.4	386.667	442.4	470.4	292	819.6	1942.8	267.2	377.083	605.2	605.2	368	259.6
69.33	1	624.4	1197.2	930.8	1584	3170.8	1898.8	424	411.2	438	1455.6	978.8	779.6	1483.2	1171.2	1216.4	983.2	939.6	1599.2	2124.4	1195.6	912	1480.4	3822	2240.8	1129.6	753.6	1149.6	691.6	528.4	1314.8	989.2	1080.4	843.2	492	310.4	306	392.8	446.8	459.2	314.4	747.6	1876.4	246.8	377.2	573.6	576.8	381.2	260.4
69.67	1	578	1190	983.6	1654.4	3199.6	1839.2	392.4	402.4	434	1409.2	907.2	751.6	1403.2	1136.4	1187.6	940.4	843.2	1522	1983.6	1142.4	911.6	1429.2	3691.2	2204	1064	780.8	1146.4	654.8	552.8	1328.4	972	1056.8	802.4	493.6	302	271.6	376.4	424.4	434.8	296.8	748.8	1829.6	244.8	334.8	527.6	564.8	368.8	254.4
70	1	575.2	1077.6	898	1525.6	3010.4	1791.2	360	400	395.6	1344.4	858	758.8	1338.4	1049.6	1100	893.2	808.8	1484.4	1910	1148.8	856	1366.4	3640.8	2136.4	1038.4	720	1085.2	605.2	531.2	1243.2	883.6	1010.8	754	456.8	281.6	283.6	401.6	415.6	454	281.2	728	1754	242.4	339.2	564	533.2	359.6	251.2
70.33	1	551.2	1080.8	883.6	1486	2911.2	1811.2	363.6	365.6	400.4	1315.2	875.2	706	1255.2	1001.2	1055.2	856.8	760.4	1421.2	1838	1057.2	838	1314.4	3468.4	2073.6	1002	675.2	1024.8	582.8	508	1198	856	965.6	768.4	462.8	274.4	253.2	360.8	415.2	464.167	286.8	672.4	1754.4	219.2	322.8	509.6	508.75	331.2	214.4
70.67	1	539.2	1042.8	869.6	1411.2	2725.6	1691.2	322.4	348.8	362.4	1208.4	834.4	673.2	1201.2	1033.6	1028	815.6	750	1419.2	1736	1016.4	784.8	1330.4	3365.6	2052.8	961.6	677.2	934.4	524.4	495.6	1149.6	790.8	934.8	716	444	260	240.8	342.8	388	412.4	268.4	671.2	1680	231.2	338.8	487.2	512.8	326.4	207.2
71	1	505.2	942.8	836	1376	2582.8	1618.4	326.4	368.8	361.6	1158	772.8	664	1129.6	960.4	921.2	769.6	707.6	1318.8	1648.8	992	780.8	1239.2	3201.2	1941.6	928.8	613.2	930.8	526	480	1108.8	801.6	930.8	670.4	431.6	262.4	230	337.6	401.2	432.8	255.2	632.8	1647.6	213.2	311.2	459.6	488.8	328	198.8
71.33	1	485.6	962.8	808	1334	2560	1618.4	349.2	341.6	382.4	1092.8	771.6	634	1072.4	910	928.4	755.6	698.4	1258.4	1511.6	928	735.6	1193.2	3178.4	1926.4	872	620.4	904.4	503.6	486.8	1034.8	752	895.6	643.6	426.4	247.2	251.2	345.2	384.8	441.6	259.2	616.4	1554	220.4	313.6	476.8	469.2	312.4	199.6
71.67	1	477.6	909.2	798.4	1262.4	2441.2	1560.4	334.8	331.6	339.6	1030.4	746.8	627.6	1041.2	892.8	904.4	744	672.4	1267.2	1497.2	898	712	1160	3153.6	1876.4	822	596.8	855.2	476	476.4	1005.2	711.6	859.2	650	387.2	243.6	222.4	361.6	368	417.6	252.4	586	1520.42	228.4	299.6	444	444	314.8	191.25
72	1	475.6	890.4	769.2	1224.4	2338	1504.8	322.4	314	346.8	1013.6	704.8	612	937.6	860.4	816.4	707.6	654	1210	1438	887.2	672.4	1136	3082.4	1812.8	807.6	567.2	815.6	482.8	430.4	964	692	815.6	615.2	398	232.4	215.6	350.4	343.6	407.6	231.2	583.2	1454.4	205.2	292.8	443.6	435.2	298.8	204.4
72.33	1	470.8	868.4	754	1201.6	2288	1447.6	309.2	289.2	347.2	951.6	672	552.4	928.4	850	796	697.6	654	1258.8	1369.6	813.2	687.2	1122.8	3038.4	1778.4	778.8	539.2	754	467.6	424	908.8	673.2	805.2	572	382	212.4	222.4	350	337.6	397.6	236	563.2	1402	202.8	284.8	421.2	417.6	294.4	210.8
72.67	1	434.8	784.8	750.8	1145.6	2143.2	1422.8	284	320	334	940.8	668.4	570.4	859.2	802.4	753.6	707.2	643.2	1127.6	1280	801.6	664.8	1071.6	3018	1726.4	720.4	492.4	722.8	426	400	856.8	652.8	808.8	577.6	371.6	213.2	204	320.8	320.4	372.4	240.4	526.8	1355.2	200	275.417	405.6	406.4	263.2	186.4
73	1	407.6	802	720	1158.8	2090.8	1368	317.2	293.2	338	883.2	630.4	544	858.8	820	723.2	668.4	657.2	1129.2	1206.8	765.6	618.8	1081.2	2997.6	1767.6	699.2	475.6	707.2	420.4	396.4	830	605.6	767.2	567.6	350.8	220	204	310.8	322.8	388.8	214.4	534.8	1320.4	184.4	258.8	372	403.2	260.8	202
73.33	1	421.2	772.4	690	1070	1995.6	1346.8	321.2	314.4	349.2	917.6	629.2	538.8	868.8	753.6	706	686.4	634.8	1118.8	1203.6	732.4	586.8	1024	2995.6	1755.2	658.8	494.4	692.8	392.8	409.6	787.6	586	701.2	535.2	340	209.6	199.2	336	312.4	344.8	234	480.8	1279.6	179.2	269.2	391.2	345.2	288.8	192
73.67	1	396.4	742	681.2	1007.6	1879.6	1291.2	319.6	343.6	370	808.8	586.4	521.2	818.8	766.4	659.6	674	633.2	1081.2	1176.4	692.8	604.8	1024.8	3024.8	1790	637.6	445.6	642.8	362.8	388.4	794.4	572.4	683.2	556	327.6	221.2	191.2	302.8	320.8	359.6	200.4	474.4	1246.4	199.2	252.4	384	346.4	272	203.2
74	1	418.8	678.4	647.2	986.8	1879.2	1274.4	302.8	309.2	360.4	850	542.4	505.2	742.4	718	641.6	740.4	612.4	1100	1120.8	687.2	609.2	1035.2	3073.6	1752	620	458.8	656	374.8	397.2	732.8	567.2	669.2	512	346.8	200	199.2	294.4	348.4	365.2	205.833	466.8	1200.4	174.4	253.2	357.6	346	257.5	190.8
74.33	1	380.4	688.4	636.8	944.4	1848.8	1218.4	307.6	316.4	363.2	792.4	597.6	480.4	724.8	675.2	590	700.4	629.2	1197.2	1095.2	656	563.6	1021.2	3138.4	1763.2	558.4	428.8	636.4	362	390	708.4	521.2	679.2	512	321.2	188	182.8	276.4	311.6	354	198.8	434.8	1138	177.6	240.4	343.6	311.2	264.8	188.8
74.67	1	382.8	644.4	592.8	948	1811.2	1156	324.8	330.4	328.8	764.4	564.4	504.8	730.4	657.2	606.8	714	634.4	1112.4	1061.6	646	539.2	1031.2	3201.2	1692.8	565.2	422.4	608	361.2	388.8	674.8	522	616.4	493.2	318	196	187.6	316	318.4	351.2	199.2	434.4	1062.8	165.2	249.2	359.2	357.2	265.6	184
75	1	391.2	623.6	608.4	886.4	1800.8	1160.4	314.4	337.2	370.4	784.4	528	495.6	710	676	558.4	753.6	640.4	1138	1035.6	599.6	603.6	1040.4	3263.6	1780.8	570.8	408.8	617.2	320.4	370.4	683.2	528.4	663.6	470	302.4	200.8	183.6	271.2	326.4	338	192.8	432.4	1054.8	168.4	231.6	320.8	323.6	250	194
75.33	1	392	634.4	617.2	903.2	1778	1124.4	332.4	349.2	359.6	767.6	528.4	453.6	713.2	626.4	542.4	781.6	683.6	1140.8	961.6	589.6	573.2	1031.6	3283.2	1744.4	531.6	396.4	575.6	324.8	369.2	662	505.2	624	493.6	312.8	197.2	184.4	297.6	338	352	184	413.6	1043.75	171.6	244.4	334.4	314.4	255.6	192.8
75.67	1	346	600.4	610.8	832.8	1717.6	1133.2	334.8	338	380	766.8	529.2	487.2	709.6	630.8	506.8	784.8	681.6	1193.2	1026	593.6	559.6	1078.8	3446.8	1668.4	553.2	399.6	571.6	321.6	387.2	641.6	540.4	610.4	467.2	304.8	206.4	187.2	283.2	313.6	324.8	190.8	413.6	968.4	174.8	229.6	326.4	293.2	242.8	196.8
76	1	368.8	612.8	592	780	1723.2	1132.4	367.2	369.6	423.6	782.8	534.8	465.6	693.6	586	499.2	838.4	713.2	1203.6	1043.6	592.8	587.6	1084.4	3504.4	1664.8	534.4	384.4	578	328.4	389.2	618.8	531.2	618.8	461.2	297.6	204	183.2	287.2	330.4	330.4	174.8	396.4	946.8	168	212.4	332.4	289.2	234	183.2
76.33	1	350	581.2	600.8	810.4	1779.6	1122.4	372.8	350.4	416.4	695.2	538.8	468.4	691.6	591.6	490.8	857.6	715.6	1206	1025.6	588.4	555.6	1078	3659.6	1706.8	540.4	384.4	561.2	329.6	380	628	528	604	451.6	309.6	212.4	199.6	276.8	336.25	350.4	197.6	392.4	909.6	147.6	220.8	310.833	288.4	214	194
76.67	1	376.4	616.8	548.4	810.4	1720	1134.8	384.8	408	469.6	716.8	504	462.8	681.2	547.2	517.2	906.8	740.8	1220	1025.6	596.8	568.8	1087.6	3799.6	1718	551.6	380.4	574.4	322	386.8	616	541.2	611.2	452.4	284.4	192.4	177.6	316.4	337.6	350.4	173.2	370.8	850.8	146.4	228	317.2	295.2	239.2	168
77	1	362.4	588.8	568.8	854	1764	1134	406	398.4	454.4	698	506	484.8	698.4	537.2	472	959.2	780.4	1330.8	989.2	605.2	569.2	1115.2	3946.8	1822.8	540	394.4	569.2	333.6	416.4	625.2	550.4	617.2	460	280.8	195.6	184.4	288	369.2	355.6	186.4	372	807.6	154	206.8	314	271.6	228	188.8
77.33	1	370.4	614.8	548.4	848	1814	1090	410	417.6	462.4	713.2	536	471.2	692	538.4	472.4	1029.6	777.2	1334.4	1028	619.6	616	1146	4042	1765.2	524.4	370	608.8	312	404.8	637.2	559.2	629.6	452	292	206.8	172.4	306.8	345.6	352.8	172.4	352.4	758	146	213.6	299.2	280	217.2	180.8
77.67	1	371.6	596	528.8	825.2	1809.6	1142.4	422	429.6	486	723.2	516.8	451.6	673.6	534.8	477.6	1083.6	802	1335.6	1073.2	608	620.8	1150.4	4249.6	1860	558	399.6	599.6	326.4	410	594	576.8	628.4	480.8	293.2	223.2	164.4	311.6	386.8	359.2	156.25	340.4	744.8	142.8	209.2	288.4	284.4	238.75	179.2
78	1	382	585.6	544.8	874	1807.6	1192.8	418.8	446.8	505.2	687.2	514.8	471.6	692.8	511.6	466.4	1086.4	840.8	1428	1117.2	613.2	671.2	1173.6	4386	1909.6	559.6	385.6	598.4	335.6	414.4	620.4	561.6	660	464.4	280	197.6	168.8	333.6	421.2	363.6	166.8	337.6	700.8	156	202.8	279.2	290.4	243.6	166.4
78.33	1	406.8	592.4	572.4	832.4	1943.2	1179.2	444.4	458.8	508.8	734.4	519.2	465.2	701.2	525.2	460.4	1158	872	1474.4	1174.4	661.2	697.2	1214.8	4465.6	1934.8	578	409.6	611.6	366.8	426.4	643.6	617.6	656	478.4	272.4	210	206	336	422	386.4	154	328.4	674	134.8	206.4	302.4	284	239.6	178.8
78.67	1	405.2	618	600.4	872.8	2026	1218.8	480.8	496.4	600	717.2	548.8	491.6	718	542.4	473.2	1222	890.4	1542.4	1148.4	686.8	736.8	1304.4	4539.6	1992.4	604.4	424	636	382.4	440.8	665.2	659.6	679.6	486	299.6	218.8	181.2	340.8	437.6	402.4	172.4	331.6	659.2	145.833	208.4	276.8	268.8	225.6	170
79	1	422.4	633.6	602.8	888	2063.6	1251.6	468.4	509.6	614.4	726.4	543.2	507.2	724	510.8	449.6	1259.6	909.6	1585.6	1243.2	710.4	778.8	1266.8	4814.4	2074.8	654.8	417.2	676	394.4	467.6	673.6	668	690.8	509.2	288.8	232.4	179.2	351.2	467.6	406.4	164	326.4	639.2	142.8	181.2	289.2	265.2	237.6	167.2
79.33	1	418.8	619.2	631.6	896.8	2190.4	1331.2	495.2	492.8	606	754.8	548.8	499.2	780.8	522	480.8	1282.4	943.2	1678	1344.4	754	796.8	1365.6	4976.4	2084.8	659.2	436.4	689.2	420	475.6	698	721.6	747.6	532	294.8	238.8	215.6	373.6	512.8	419.6	162.8	328	640.8	135.2	190	272.8	251.6	242.8	154.8
79.67	1	467.6	643.6	612.4	939.6	2195.2	1339.2	525.2	518	624	729.6	535.2	502.4	802.8	520.4	459.6	1404.8	949.6	1698	1396.8	793.2	860.8	1332.8	5001.2	2137.6	704	478	718.8	440	487.2	708	743.2	778.4	512.8	261.6	228.4	189.2	386.8	527.6	450	165.2	301.6	616.4	134	189.2	299.2	260	225.6	182.4
80	1	457.6	689.2	620	975.2	2352	1485.2	527.2	542	666	756	580.4	523.6	832.8	512.4	492.4	1425.2	935.2	1739.6	1482.8	844.4	942.4	1369.6	5172	2179.2	756.8	495.2	791.6	446.4	507.6	755.2	802.4	837.2	576.8	277.2	259.6	213.2	410.4	564.583	490.8	167.6	327.2	588.4	134.4	196.8	292.083	270	226.8	180
80.33	1	479.2	711.6	653.6	979.2	2462.8	1472	512.8	543.6	718.4	789.2	553.2	528.8	862.4	496.4	466.4	1438.4	974.8	1752	1583.6	882	950.4	1416	5366.4	2283.2	822.4	523.2	821.2	469.6	532.8	796.8	824.8	832.4	585.2	305.2	265.2	205.6	430.8	562.4	500	152.8	300.4	572.8	143.2	203.2	273.2	289.6	245.2	186.8
80.67	1	489.6	740	661.2	1082.4	2698.4	1614.4	540.8	562.8	734.4	843.6	600.4	555.6	855.2	541.6	474.8	1481.6	1015.6	1884.8	1613.6	965.6	991.6	1400	5492.8	2345.6	838.4	549.2	836	485.6	552.4	800.8	846.4	916.4	598.8	278.4	253.6	219.6	447.2	651.6	543.2	171.2	309.2	604.4	128	194.8	279.2	274.4	254	179.6
81	1	528	736.8	693.2	1114	2769.6	1600.8	552.8	584	735.2	843.6	611.2	542	901.2	542	490.4	1541.6	1037.2	1872.4	1756.4	1004.8	1069.6	1466.8	5573.2	2381.2	858.8	556.4	863.6	524.8	580	850.4	893.6	945.6	612	298.4	258.8	228	491.2	631.6	540	162.4	293.2	549.2	136	197.6	262.8	275.2	261.2	186
81.33	1	540	761.2	712	1147.6	2870.8	1732.4	539.6	624	745.2	857.6	620.4	595.6	941.2	589.2	530.4	1548.8	1055.2	1925.6	1851.2	1066.4	1147.2	1474	5602.8	2525.2	895.6	562	921.6	534.4	563.2	877.6	968.4	987.2	664.4	310.8	285.6	226	514	682	614.8	169.6	326.667	584.4	129.2	215.2	288.8	308	270	159.6
81.67	1	562.8	838.4	726.4	1189.2	2999.2	1839.6	554.8	602.8	796	923.2	649.6	571.2	971.6	562.4	558.8	1570	1107.6	2093.2	1896.8	1168.8	1275.2	1526	5711.6	2522.4	950.4	625.2	968	591.2	615.2	926.8	1040.4	1060	647.6	330	277.2	224.4	515.2	690.4	605.2	160	312	579.6	140	202.4	288.8	326	271.6	175.2
82	1	573.6	864	755.2	1226.4	3196.4	1897.2	578.4	600.4	765.6	957.6	641.2	606.8	1064.4	580.4	592	1643.6	1089.2	2124	2084	1202	1240	1510.4	5605.2	2522.4	1049.6	636	1019.6	634.8	638.4	969.2	1105.6	1103.2	686	288.8	252	222	545.2	730.8	666.8	167.2	311.2	576	133.6	196.8	277.6	334.4	273.6	174.4
82.33	1	621.6	864	764.4	1284.8	3348.4	1896	574	631.2	825.2	968	662.8	623.2	1100	580.4	613.6	1706	1134.8	2124	2180	1341.6	1342.4	1566.4	5717.2	2623.2	1102	636.8	1048	622	642.8	1045.2	1090.8	1156.4	771.6	322.8	296.8	243.2	577.5	749.2	662.4	161.2	340	619.2	140	212.8	295.2	318.4	286	168
82.67	1	620.4	910.4	802.8	1374.8	3465.6	2071.6	561.2	651.6	792	977.2	667.2	630.8	1072	608.4	623.2	1717.6	1162.8	2124	2330.8	1388.4	1407.6	1602.8	5820	2629.6	1182	650.4	1101.6	672.4	672.8	1030.8	1240.8	1251.2	797.6	327.6	305.2	261.6	594.8	784.4	712	166	323.2	607.6	143.2	208	280.8	327.2	280.4	177.2
83	1	646.8	943.2	834	1418.8	3632.4	2164	594.8	632	798.8	1051.2	693.2	618.8	1164.8	628.4	668.8	1730.8	1184.8	2210.8	2380.8	1438	1440.4	1667.6	5764.4	2709.2	1202.8	683.6	1098.8	696.8	700.4	1056.4	1248.4	1283.2	829.6	328.4	316.8	248.8	610.4	787.2	752	149.6	319.2	617.6	158.4	215.6	307.6	358.4	308.4	184
83.33	1	662.4	990.4	845.2	1458.8	3685.2	2205.2	602.4	643.2	816	1084.8	744.8	668.8	1245.2	614.8	720.4	1713.2	1177.6	2209.6	2522.4	1446	1497.2	1631.2	5770.4	2725.2	1256.8	728.8	1161.6	714	724.8	1093.2	1330	1312	868.4	362.4	322.4	264	626.8	803.6	788.8	160.8	326.4	594.8	167.6	213.6	307.2	367.6	310.8	170.8
83.67	1	704.8	1042	890.4	1552.8	3840.8	2250.4	580.8	609.6	810.4	1119.2	760.8	682.8	1308	647.2	743.2	1732.8	1179.2	2195.2	2535.2	1600.8	1498.4	1658.4	5726.4	2758.4	1280.8	726.8	1212.8	740	725.6	1128.8	1332	1335.6	868	332	340.4	268.8	603.6	829.6	794.583	171.2	350	648.4	148	220.8	292	357.5	333.2	190.4
84	1	701.2	1026.4	882.4	1570.4	3926.8	2341.6	572	605.2	797.2	1200	776.8	718.8	1324.4	649.6	771.2	1744	1166.4	2208.8	2672.8	1652.8	1626	1672.8	5693.6	2704.4	1324.4	708.4	1204.4	782.8	754.4	1243.2	1414.8	1430.8	914	342.8	308.8	286.4	632.4	862.4	852.4	178.8	389.2	695.2	152.4	238	312.8	391.6	352.4	184.4
84.33	1	750	1123.2	913.2	1686	4139.6	2364.8	589.2	672	801.2	1214.8	824	682.8	1378	684	823.6	1753.6	1190.4	2230	2807.6	1642.8	1695.2	1641.6	5498.4	2687.6	1296.8	736.4	1240	786.8	763.2	1220.4	1458	1391.2	937.2	366	341.6	286	674.4	846.4	855.6	173.2	360.8	703.2	157.2	243.6	358.4	403.2	365.2	221.2
84.67	1	737.6	1110.8	903.2	1703.6	4122	2389.6	570.4	633.2	781.2	1295.6	840.8	712.8	1354.8	683.2	832.8	1692.8	1150.8	2205.6	2864	1793.2	1682.4	1641.2	5488	2686.8	1356.4	746.4	1251.6	794.4	781.6	1250.4	1528.8	1463.2	960.4	381.2	334.4	311.6	682.4	855.2	835.2	166.8	405.2	751.6	169.6	254.4	334	412	358	214.8
85	1	789.6	1138	935.6	1742.8	4198.4	2469.6	552	633.2	754.8	1304.4	838.8	739.2	1436.8	747.6	924	1674.8	1159.6	2165.2	2969.2	1735.2	1656	1584.8	5288.8	2658.8	1358.4	755.6	1281.6	851.2	790.8	1290.4	1499.2	1490.4	964.8	383.2	363.2	308.4	664.8	899.6	837.2	187.2	420.417	809.6	164	236	354.8	479.6	384.8	202.5
85.33	1	783.6	1172	947.2	1734.8	4264	2444.4	550	627.2	726.4	1344.8	893.2	742.4	1448.8	710.4	939.2	1583.6	1144	2137.2	2941.6	1792.8	1675.2	1618.8	5128.4	2532	1353.2	756.4	1252.4	840.8	766	1286.4	1510.8	1487.6	1014	402.4	347.2	311.2	702	870	866.8	197.2	413.2	794	187.6	260.4	354.8	458.8	404.4	221.6
85.67	1	808	1192.4	972.8	1810	4291.6	2462.8	541.2	597.2	689.2	1360.4	926.8	782.4	1523.6	764.4	963.2	1567.2	1100	2046	3151.6	1824.4	1711.6	1589.6	4961.6	2546	1311.6	774.4	1298	880	820.8	1346	1559.2	1551.2	1044.4	403.6	340.4	352.8	693.2	850	862.4	191.6	462.8	861.2	165.2	284.8	360.4	458	401.6	212.4
86	1	767.2	1231.2	918.4	1830.4	4290.4	2493.6	522.4	586.8	690.4	1420.4	924	789.2	1556.4	794	990.4	1488.4	1095.6	2054.8	3068.8	1841.6	1632	1596.8	4804	2497.6	1338	744.4	1302.4	838.4	823.6	1292.4	1582	1555.2	1053.6	420.8	367.2	311.2	658.75	865.6	865.6	195.2	448.4	878.4	197.6	266.25	387.6	451.6	434	226.8
86.33	1	778	1243.2	954.8	1839.6	4260.4	2490.4	495.2	572.4	661.6	1450.4	981.6	808	1564	768.4	1054.8	1461.2	1044.4	1972.4	3133.2	1850	1720	1547.2	4696	2429.6	1295.6	781.6	1260	861.6	806	1359.2	1574.8	1511.2	1090.4	392.4	325.2	351.2	644.8	857.6	854.4	194.8	503.6	920.8	194.4	290.8	379.2	472.8	444.4	248.8
86.67	1	811.2	1185.2	974.4	1828.4	4295.6	2439.2	512.8	561.6	625.6	1488.8	990.4	797.6	1621.2	868.8	1066.8	1389.2	1017.6	1947.6	3202.8	1852	1651.6	1496	4410.8	2344.4	1282	784.4	1230.4	881.6	826.8	1310.8	1511.2	1485.6	1033.2	394.4	333.2	324	709.6	842.4	907.6	222.4	497.2	967.6	224.4	307.6	422	463.6	443.6	260.8
87	1	768	1198.8	936.8	1848.8	4165.6	2356	491.6	534.8	633.6	1477.2	1006	771.6	1599.2	808.8	1128.8	1372.4	1010	1870.4	3158.8	1772.8	1594.8	1487.2	4298	2239.6	1245.2	733.2	1217.2	946.4	792.4	1302.4	1535.2	1474.8	1055.6	393.2	329.2	333.6	666.4	814.4	882.8	215.2	503.6	992.8	213.6	308	472.4	532.4	454	259.2
87.33	1	784.8	1252.4	942	1851.2	4116.4	2422.4	479.2	556.8	595.2	1505.2	992.8	818.4	1591.2	878.4	1150.8	1264	984.8	1820.4	3115.6	1791.2	1611.6	1456	4048	2187.2	1238.8	773.6	1207.6	905.6	753.6	1256.8	1484.4	1419.6	1049.2	439.6	348.8	348	654.4	755.6	880.833	219.6	536	1076	227.2	310.4	438	532.917	486.8	271.6
87.67	1	790.8	1208.4	923.2	1852	4002	2286.8	468.4	525.6	562	1520	993.2	816.8	1589.6	853.6	1114.4	1228.8	884.8	1716	3099.2	1736.8	1554.8	1366.8	3920.8	2096.8	1177.6	743.6	1196.4	888.4	734.8	1279.2	1540.4	1375.2	1040.8	402.8	336.4	334.8	655.6	779.6	823.6	202.4	532	1066	216.8	306.8	450.4	501.2	525.6	273.2
88	1	786.4	1192	945.2	1771.6	3752	2222.4	422	508.8	551.2	1518.8	1026.8	798.8	1558.4	848.4	1188.4	1168.4	871.2	1657.2	2946.8	1689.6	1414.8	1365.2	3743.2	2061.6	1118.4	739.2	1114	838	775.6	1247.2	1464	1355.2	1053.6	404	352.8	330	595.6	745.2	835.2	239.2	529.6	1155.6	221.2	328.4	461.6	517.6	507.6	280.8
88.33	1	776	1130.8	893.6	1757.2	3710	2126	455.2	487.6	520.4	1529.2	982.4	795.2	1532.4	842	1200.8	1109.2	793.6	1568.8	2923.6	1632.8	1449.6	1285.2	3568.8	1951.6	1097.6	670	1111.2	846.8	697.2	1262	1353.2	1266.8	1020.4	419.6	330.4	314	624.4	697.6	811.2	214.4	580.4	1136.8	221.2	322	470.4	488.4	498	288.4
88.67	1	780.8	1145.6	858	1706.4	3560.4	1976	408	441.2	526.8	1455.6	1009.2	824	1509.6	890.8	1142.8	1004.8	784	1435.6	2790	1574.4	1329.6	1310.8	3486.4	1930	1056.8	632.4	1067.6	790.4	668.4	1209.6	1330.8	1195.6	980.8	407.6	327.6	310.8	595.2	698	792.8	229.2	602.4	1118.33	241.2	340.4	478.8	529.2	530.4	299.583
89	1	751.6	1108.4	836	1696.8	3466.8	1991.2	428.4	474	488.8	1444.8	1003.2	829.6	1475.2	888.8	1182.4	986.8	765.2	1380.4	2727.2	1538	1266.8	1226	3295.6	1822	1032.8	644.4	1036	787.2	627.6	1153.6	1277.2	1150.8	960.4	413.6	316	299.2	570.8	669.2	750.8	252.4	569.2	1123.6	246.8	364	474.8	541.6	504.8	313.2
89.33	1	719.6	1052.8	797.2	1662	3345.6	1856	393.2	441.2	456.4	1387.6	973.6	814.4	1398.4	844.4	1177.2	916.8	713.6	1319.2	2594.8	1463.2	1224.8	1184.8	3168.8	1744.8	979.2	605.2	970	740.4	617.2	1093.6	1265.6	1119.6	938.8	408.8	296.8	298	551.2	638.4	755.2	259.6	597.2	1194	256.4	344	480.4	511.2	503.6	311.2
89.67	1	728	1029.6	810.4	1642.4	3208.4	1819.6	409.6	434.8	429.6	1359.6	934.4	793.2	1287.2	827.2	1159.2	866	663.2	1238.8	2413.2	1445.2	1185.2	1082.4	3068.4	1703.2	949.2	567.6	922.4	740	613.2	1086	1198	1069.6	916.4	392.8	310	306	532.6	670.4	720	277.2	607.2	1247.2	254.4	359.167	502	506.4	523.6	313.6
90	1	718.4	1055.6	792	1524.8	3023.2	1725.6	406.4	442.4	451.6	1335.2	920	810.8	1351.6	799.2	1157.6	879.2	642.8	1168.4	2367.6	1371.2	1150.8	1105.2	2976	1614.8	946.8	580.4	914.4	703.2	584.8	1074.4	1143.2	968.4	892.4	390.4	302	304	514	649.2	702.4	276.8	615.2	1243.2	244.4	354.4	549.2	537.6	514.8	320.4
90.33	1	690.4	990	782	1521.2	2993.6	1679.2	388	400.4	425.2	1248.4	938.8	762	1264	834.4	1150	811.6	634.8	1112.8	2238	1296.8	1087.6	1088.4	2853.6	1612.4	884.4	582.4	901.2	731.6	557.2	1009.2	1106.4	913.6	888.4	381.6	281.6	279.2	510.4	662.4	692.8	261.6	640.4	1287.6	251.6	361.6	553.2	474.8	501.6	328
90.67	1	660.4	952	736.4	1499.6	2887.2	1648.4	359.2	437.2	423.6	1255.2	896.8	758.8	1220.8	833.2	1143.2	798	643.6	1064.8	2130.8	1261.2	987.6	1020.4	2768	1556	828	513.6	817.2	666	568.4	1005.6	1017.6	857.6	819.6	386.4	272.8	299.2	499.6	610.4	643.2	279.6	614	1279.6	264.8	370	546.4	462.8	491.6	316.4
91	1	652.4	953.2	731.2	1454.8	2786	1579.6	378	368.8	376.4	1245.6	864.8	728	1177.2	824.4	1096	750.8	614	1036	2053.2	1208.8	973.6	1002.4	2728	1500.4	801.6	516.4	802.4	655.2	536	974.8	1008.4	854	790.4	357.6	260	286.8	496.4	588	645.2	269.583	620.8	1325.6	270.8	380.4	567.6	476	490.417	368
91.33	1	647.2	941.2	712.8	1412	2657.6	1480.8	369.2	381.6	391.6	1218.4	853.2	724	1092.4	784.8	1062.8	716.8	571.6	946.8	1982	1174	916	945.6	2584	1455.6	754.8	513.6	786.8	618	562.4	920.4	921.6	833.6	747.2	363.2	253.6	264	474.4	606	665.2	278	634.8	1322.4	246.8	400	592	467.2	492	345.6
91.67	1	602.4	892	695.2	1378	2574.8	1440.4	350.8	364	378.4	1145.2	821.2	722.4	1083.6	772	1068.4	698	549.2	924	1826	1160	923.6	960.4	2572.4	1430	767.2	514	764	615.6	520.4	908	873.2	812.4	766.8	346	274.4	261.6	474.8	581.2	654	268.4	619.6	1295.6	252.4	357.6	557.2	445.6	491.6	340.4
92	1	582	865.6	676.4	1342	2483.2	1346	352.8	383.2	358	1112	796	701.6	1048.8	748.8	998.4	692	560.4	853.6	1784	1122	857.6	946	2527.2	1447.2	711.6	498	726	565.2	510	902.4	864.4	788.8	729.6	347.2	245.6	242.4	448.8	620.8	567.2	285.2	635.2	1282.8	235.6	342.8	541.6	448.8	465.6	323.2
92.33	1	562.4	865.6	648.4	1338	2348	1329.2	358	348.8	382	1098.8	794	698.4	972	739.6	987.2	632	532.4	833.6	1691.2	1071.6	832.4	958.8	2434.4	1406.4	710	441.2	745.6	550	512	856.4	778	753.6	703.2	347.6	212.4	237.6	437.2	650.4	614.4	280	614.8	1258.75	239.2	359.2	522.8	420	461.6	314.4
92.67	1	540	804.8	645.6	1339.6	2286	1270.8	337.6	344.4	372	1041.2	768.8	672.4	953.2	736.8	958.4	634.4	511.6	790.8	1602	1016	779.2	913.2	2489.6	1372.4	722.8	458	706.4	543.2	521.2	812.4	807.2	742	661.2	357.2	242	262.4	435.2	577.6	622.4	262.8	594.4	1274	260.4	326	527.2	405.6	439.2	314
93	1	516.4	838.8	600.8	1303.2	2216	1308	326.4	339.2	333.2	1056.4	742.8	648.8	913.6	724.8	923.6	616.4	491.2	788	1512	1022.4	768.8	864	2395.6	1372.4	676.4	426	652.4	540.4	519.2	802.4	744.4	674.4	660.8	335.6	234	225.2	457.2	617.6	624.8	264	624.4	1245.6	223.2	342.4	528.4	396.4	468.8	301.2
93.33	1	523.6	784	639.6	1288.8	2112.4	1238.4	317.6	327.2	340	969.6	711.2	650.4	867.6	681.6	862.8	630.8	526.8	743.6	1425.2	1002	749.2	876.8	2414.8	1388	670.8	433.6	639.2	492	513.2	809.2	718.8	694.4	642	363.2	236.4	233.2	441.6	571.667	608.8	268.4	600.8	1251.2	237.2	326	504.583	382	447.6	307.6
93.67	1	522	757.6	632	1287.2	2096	1196.4	305.2	322	347.2	936.4	694.4	642	888.8	660.8	848.4	617.2	480.8	709.2	1410.4	947.6	695.6	889.6	2418.8	1344.8	625.2	405.2	606.8	490	498	814.4	684	651.2	648.8	359.2	205.6	222	452.8	537.6	588	258.8	606	1230.4	232.8	316.8	492	352.4	419.6	311.6
94	1	511.2	744.4	641.2	1218	2016	1138	316.8	322.8	323.6	926.4	631.6	628.8	818	644.4	779.6	593.6	525.2	707.2	1264	951.6	700.8	848.8	2471.2	1340.8	640.8	405.6	606.4	472	502.8	786.4	691.6	648.8	614.8	325.2	230.8	240	478.8	503.6	600.8	281.6	604	1204	216.4	328	486.8	345.6	435.2	271.6
94.33	1	492	718	590.4	1254	1952.4	1150	319.6	317.2	316.4	858.8	661.2	586.4	771.2	632.4	741.2	585.6	503.2	712	1260.8	917.2	678.4	858.4	2485.6	1339.6	597.2	422.8	588.4	446.8	490.8	787.2	626	628.8	607.2	357.6	226.4	231.2	444.8	482.4	591.6	270	554	1218.4	220	318	472	344.4	420.4	289.2
94.67	1	482.8	710	574.4	1166.8	1842.4	1066.8	331.2	321.6	328.8	869.2	606.4	562.4	740	631.2	739.2	598.4	497.6	730.8	1228.8	860.4	650	860.4	2396.4	1328.8	568.4	391.2	584	455.6	473.6	763.6	620	614.8	573.6	327.6	210.4	221.2	447.2	489.6	631.2	260.417	579.6	1205.2	220	290.8	441.2	308	397.5	302.4
95	1	484.8	683.2	594.8	1134.8	1872.8	1063.2	346.8	320	322.8	801.2	579.2	575.2	692.4	628.8	680.4	585.6	484.4	667.6	1184.4	844	642.4	822.4	2466	1361.2	578	378.8	570	472.8	481.6	738.4	589.2	625.6	605.2	355.2	200	200	421.2	500.8	600.4	244.8	587.6	1173.6	217.6	279.2	438	326.4	394.4	252.8
95.33	1	454.8	692	580	1117.6	1770.4	1033.6	320.4	345.2	322.4	775.6	579.2	563.6	675.6	616.8	660.8	562.8	507.6	674.4	1116.8	826.8	627.2	859.6	2478	1356	566.4	336	543.6	417.2	478	726.4	564	626	549.6	330.4	213.2	200.4	438	477.6	570.4	245.6	546	1157.6	222.8	267.6	410	346	397.2	268.4
95.67	1	454	691.2	593.2	1108.4	1715.6	1064.8	304.4	363.2	306.4	772.8	564.4	542.4	664.4	608.4	624	586.8	462.8	666.4	1080.4	829.6	603.6	836	2444	1379.6	514.4	341.6	543.6	436	466.4	734	568.4	590.4	560.4	308.8	201.2	202	414.4	458	553.2	239.2	547.2	1118	229.583	288	436.4	308.8	376.8	268
96	1	463.2	747.2	576.8	1120.4	1693.6	1058.4	343.6	350.4	329.2	717.6	567.6	530	670.4	597.2	630.8	580.4	488.8	681.6	1019.2	842.8	623.6	842.8	2500.4	1387.2	515.2	344.8	532.8	416	478.8	693.6	559.6	580.8	566	328.8	207.6	206	441.2	462	565.6	223.6	558	1111.8	206.4	290.4	396.8	305.6	387.2	249.2
96.33	1	458.4	737.6	576	1085.2	1615.6	1032.4	339.6	365.6	343.2	693.2	536.4	497.2	649.6	566	592.8	590.8	482.8	644.8	1034	783.2	621.6	884.8	2530.4	1389.6	522.4	326.4	497.6	422.8	458	693.2	527.6	600	538.8	337.6	209.2	188.4	416	437.6	566.8	221.6	492	1105.6	192.4	265.2	402.8	317.2	377.6	246
96.67	1	446	747.2	604	1037.6	1600.4	974.8	320.8	353.6	355.6	673.2	526	508.8	626.4	566	604.4	600.8	483.6	696.8	980.4	778.4	591.6	868	2479.2	1374.8	492	315.6	491.6	428.4	462.4	676.8	542	604.4	522.4	304.8	218.8	193.2	383.6	465.6	562.8	220.8	491.6	1116.4	216	294.8	393.6	313.6	366.4	248
97	1	428	712.4	576	1010.4	1577.6	967.6	325.6	357.2	359.2	669.6	492.8	508.4	626	544	514.8	572.4	498.8	722.8	982	773.2	608.8	850	2527.2	1422	453.2	323.2	516	384	462.8	661.2	530.4	629.2	524.8	319.2	194.4	180.8	420	419.167	552	212	514	1105.6	176.8	292.8	368.75	287.2	358.8	248.8
97.33	1	417.6	700.8	601.2	960.8	1501.6	951.2	354.8	367.2	328.8	654.4	549.6	488	578.8	528	534.8	634	503.2	703.6	952.8	718.4	577.6	886.8	2557.6	1483.2	478	316.4	449.6	390.4	434.4	657.6	492.4	583.6	498.8	305.6	188.8	184.8	419.2	433.6	525.2	213.6	485.2	1092	191.2	266.4	389.6	286	362.8	236
97.67	1	416	694.4	567.2	974	1428.4	904	359.2	373.2	351.2	623.2	497.2	505.2	588.8	521.6	528.8	592.4	498.8	716	913.2	730.4	594.8	891.2	2692	1471.6	411.6	304	469.2	352.4	467.2	648.8	509.2	582.4	496	325.6	207.6	192	386.8	434	549.6	197.6	459.6	1088.4	186	242.4	379.6	289.6	330	233.6
98	1	445.6	712.4	565.6	938.4	1451.2	894	362.4	385.2	406.4	638.8	493.6	475.6	585.6	514.8	468.8	636.8	503.6	720.8	923.6	731.6	601.2	876.4	2639.6	1496.4	429.2	308.4	474.8	403.2	454.4	608.4	514.8	586	488.8	334.4	196	207.2	390	443.2	533.2	203.6	448	1106	194.4	244.4	352	296	350	232.4
98.33	1	439.2	710.8	577.6	973.2	1402	860.8	362.8	388.8	393.2	614.8	470.8	458.8	577.6	515.2	492.4	616.8	503.6	717.6	924.8	707.6	573.6	856.8	2717.6	1529.6	438.4	298	447.6	376.8	452.4	627.2	500.4	579.2	501.6	300.4	192	182.4	399.6	422.4	530.4	192.4	454.167	1105.6	178.4	250.4	339.6	268.8	339	240.4
98.67	1	397.6	690.8	578	900	1421.6	854.4	352.4	440.4	395.2	630	451.2	445.2	580.4	474.8	444	610.8	530.8	751.2	890	717.6	577.6	900.8	2716.8	1562	444.8	311.6	418.8	385.6	452.4	621.6	528	612	462.4	318	200.4	189.6	390.8	438.8	525.6	186.4	455.2	1055.2	183.6	227.6	341.6	274.4	328	233.6
99	1	426.8	732.4	573.2	870	1437.6	816.8	370	420.4	410.8	584.4	442	446	550.8	503.6	439.6	644	492.8	777.6	935.2	689.6	579.2	884.8	2820.4	1533.2	419.2	283.6	422.4	370.8	438.8	642.8	537.6	589.6	508.4	306.4	203.2	189.6	373.2	449.2	498.4	192.4	426	1057.6	177.6	236.8	342.8	287.6	312.4	218.4
99.33	1	389.6	728	571.6	859.6	1428.8	817.2	402.4	390.4	401.2	570	431.6	463.6	551.6	451.2	435.6	642.4	544.4	774.4	921.6	691.2	560.4	919.6	2852	1557.2	425.2	287.6	440.8	368.4	451.6	622.8	514.4	579.6	488.4	300.4	195.2	183.2	419.167	458	482.4	180	415.6	980	173.333	234.4	340.4	306.4	339.2	216.8
99.67	1	391.6	723.6	550.4	854.4	1434.4	805.6	396.8	430.4	419.2	582.8	464.8	476.8	516	453.6	418.8	690.8	544.4	801.6	930.4	677.2	581.2	937.2	2964	1540	403.6	294	403.6	348	436	616.8	500.8	594	476.4	317.6	204.4	190.4	394	430.4	499.2	183.6	412.8	991.2	177.6	238.4	310.8	280.4	318.8	206.8
100	1	395.6	756.4	551.6	811.6	1416.4	825.2	386.8	422	429.2	597.2	442.4	467.6	527.6	440	409.6	682.8	552.8	835.2	936.8	713.2	584.4	966.8	2959.2	1661.2	390.8	280.8	414.8	360.8	450	584.4	494.4	604	490	296.4	208.4	192.8	408.8	460.4	513.2	169.6	422	965.6	160.8	226.4	334.4	267.6	321.2	210.4
100.33	1	404.4	719.6	585.2	831.6	1482	847.6	401.2	446.4	453.6	571.6	455.2	458	514.8	452	401.6	717.6	602.8	844.8	962.8	690.4	564.8	961.6	3002.8	1682.4	401.2	274	418.8	346	447.6	570.4	515.6	584	484	280	200.4	174.4	422.8	457.6	503.2	191.6	394	946.8	168.4	232.4	323.2	298	302.4	230.4
100.67	1	406.8	747.2	583.2	813.6	1402.4	826.8	402.4	444.4	438	549.2	441.2	431.6	504.8	443.2	371.6	720.4	563.6	868.8	933.6	683.2	598.4	956.4	3111.2	1672	402.8	293.6	414.8	362.8	448.8	598.8	521.2	601.2	473.2	280.8	202.8	194.8	388.4	482	521.667	181.6	409.2	977.2	161.6	218	308.4	289.167	295.6	212.8
101	1	397.2	739.6	574.4	803.2	1444.4	834	374.4	435.2	440	595.2	451.6	445.2	542	430.8	392	723.6	566	868.8	956.8	645.6	600.8	938.8	3131.2	1688.8	389.2	304	426.4	356.8	460.8	594.4	551.6	632	499.2	283.2	216.4	196.8	395.6	480	528	173.2	382.8	940.4	154.4	207.2	324	270.8	301.2	204.4
101.33	1	398.8	750.4	589.2	786.8	1446.8	808	423.6	460.4	450.4	568.4	440.8	476	514	456.4	368.8	728	567.2	902.4	994.8	694.4	605.6	982	3205.6	1675.2	407.6	276	446	346.4	460.4	605.6	542	632.8	489.2	279.2	190.4	199.2	429.2	517.6	543.6	164.8	384	924.8	135.2	200.8	290.4	296.4	279.2	212.8
101.67	1	422	775.6	553.2	786.4	1500.4	803.6	417.6	453.6	470	536	425.2	454.4	552	420.4	376.8	747.6	614	944	984.4	683.2	599.2	944.4	3291.6	1731.2	381.2	284.4	458.8	352.8	465.2	576	553.2	630.8	497.6	275.6	195.2	205.2	444	527.6	542	161.2	372.8	915.6	150.8	210.8	273.6	276.4	296.4	220.4
102	1	409.2	732	560.8	773.2	1551.2	778.4	411.6	424.4	462.8	577.2	458.8	450	552.4	430.8	352	803.6	615.6	948	1006.4	699.6	622	938	3274	1739.2	414.8	302.4	434	340.4	457.2	568.4	542.4	603.2	504.4	288.8	190.4	187.2	438.4	508	540.8	166	350.833	882	155.6	183.6	306.8	287.6	302.8	202.5
102.33	1	383.2	732	538	756.8	1551.6	842.4	424	459.6	482	595.6	423.6	450	559.6	448	370	800	574.8	949.6	1028.8	689.2	635.2	971.6	3326.4	1753.2	402.8	302	449.2	353.2	469.2	616	572.8	640	509.6	289.6	194.8	185.2	448	550.8	546	154	344	884.4	161.6	202.8	296.8	285.6	301.6	192.4
102.67	1	404.8	780	547.6	776.8	1598.4	821.2	403.2	460.4	473.6	581.6	422.4	447.6	561.6	426.8	376	775.2	616.4	994.4	1022.4	711.2	654	984.4	3329.6	1753.2	423.2	296.4	470.4	354.8	437.6	594	559.6	635.6	497.6	276.8	216	183.2	460	559.2	551.2	157.2	342	841.2	151.6	219.6	300.4	294.4	305.6	186.8
103	1	414	751.6	566	742.8	1576.4	837.2	371.2	438	460.8	582.8	430.4	467.2	558.8	432	396.4	818	590.8	959.6	1132.4	711.2	626	974.4	3322.8	1747.2	434.4	293.6	451.6	336.4	476.4	577.2	594	626	530	266.4	238.8	173.6	503.75	575.6	546	176.8	326.4	800.8	149.2	204.583	293.2	294.8	292.8	208.4
103.33	1	432	776.8	549.2	773.6	1640.8	873.2	411.2	460.8	523.2	579.2	427.2	485.2	562	432	376.4	840.4	623.6	1004.8	1113.6	699.2	688	952.8	3331.6	1792	444.8	320.8	468.4	352.8	486.8	601.6	618.4	655.6	504.4	255.2	216.8	192.8	522	608.4	604	155.2	328.8	734.4	138.4	189.6	298	300	303.2	216.8
103.67	1	432	760.8	558.8	789.2	1644.8	922	405.2	450.8	499.2	588	449.6	465.2	596	433.2	373.2	852.8	614.4	984.4	1155.2	734.8	712.4	941.2	3346.8	1793.2	456	303.2	496	379.6	528	578.8	627.6	681.6	513.2	264.8	233.2	198.8	518.4	614.8	610.4	156.8	338.8	765.6	143.2	210.8	276.8	304	307.6	205.2
104	1	445.6	750	552.4	752.4	1591.6	899.2	398.8	466.8	510.8	604	434.8	480.4	634	399.2	396.8	822.4	624.8	963.2	1198	746	716	953.6	3335.2	1782.8	475.2	318.4	470.4	368	502	600.8	642	666	532.4	258.8	227.2	199.2	516.8	677.6	657.2	150.4	329.6	737.2	152.4	208.4	282.8	306.4	300.8	230.8
104.33	1	438.4	763.2	554.8	794.4	1676.8	904	399.2	450	503.6	612.4	434.4	516.4	632.8	414	367.6	825.6	613.2	976	1212	742.8	714	934.8	3289.2	1850.8	485.6	349.6	520.4	362.4	526	613.2	646.4	665.6	542	246.8	220.4	210.4	565.2	692	653.75	154	323.6	722.4	144.8	180.4	290	317.083	319.6	202.8
104.67	1	448.8	766.8	533.6	810.4	1717.6	935.2	400	411.2	482.4	590	466.8	502	643.6	402	420.8	826.4	589.2	983.2	1234	748	751.6	935.2	3266.8	1818	476.4	352.8	530	380.8	537.6	665.6	655.2	720.4	557.2	269.2	228.4	192.4	586.4	714	665.6	142.4	312	708.8	135.2	199.2	269.6	314	309.6	220.8
105	1	472	815.2	558.8	803.2	1734.4	968.4	390.4	434.8	484	614.4	472.4	512.4	650.8	421.2	400.8	832	622.8	960.4	1263.2	759.2	794.8	931.6	3216.8	1790.8	512.8	352.4	534	384	521.2	638.8	693.2	734.4	569.6	249.6	229.2	204	583.2	715.2	712	156.8	312.8	674.4	136.4	191.6	261.2	306	324.8	189.6
105.33	1	458.4	826	563.6	801.6	1755.2	966	379.6	418	518	655.2	499.6	504.8	688.4	398.4	399.2	806	636	1006.4	1272.4	781.2	812.4	918	3182.8	1788.8	484.4	348.8	527.6	400	520	682.4	672	728.4	590.4	244.8	214.8	212	590	738.8	760.4	154.8	326	662.8	144.4	215.2	296.8	313.6	320.8	210.4
105.67	1	480.8	829.6	546	814.8	1783.6	981.2	362.8	420.4	523.2	632.4	495.6	508	703.6	390	414.4	786.4	613.2	953.6	1340.4	845.6	846	958.8	3165.2	1823.6	509.2	366.8	563.2	380	538	693.6	706	738	562.8	245.6	222	214.4	682.4	791.2	791.6	172.4	300.4	659.2	135.6	197.6	286	302.4	340.8	210
106	1	504	862.4	540.8	843.6	1798	1002	362.8	421.6	504.8	622.4	515.6	504.8	708.8	395.6	436	786.8	582.4	935.2	1400	846	861.2	911.2	3180	1791.2	530	362.4	550.8	401.2	534.8	718.4	713.2	781.2	573.6	255.6	256.4	200.4	684.8	821.2	766	166.8	292	598.8	133.6	211.2	307.2	327.2	368	221.6
106.33	1	502.8	825.6	548.8	869.2	1848.4	1026.8	355.6	396	510.8	674.8	493.2	516.4	752.4	385.6	443.2	825.6	591.2	938	1421.6	849.2	841.6	922	3110	1730.4	520.8	354	592.4	416	565.2	715.6	701.6	798.8	621.2	247.6	245.2	209.6	720.8	868	830	147.2	320.8	600.8	142.8	193.6	285.6	333.6	363.2	218
106.67	1	519.2	845.2	534.4	857.6	1833.6	1018	377.6	418.8	474	626.4	534.4	504	700	406.4	418	788.8	558.8	897.6	1448.8	866.8	846	944.8	2981.6	1768.8	549.2	361.6	555.6	424	553.2	739.6	702.8	818.4	571.2	247.2	232.4	226	744.167	920.4	825.6	172.8	319.2	579.2	150.4	202.5	287.6	338	390.8	224.8
107	1	522	817.6	518.8	851.2	1788	1054.8	376.4	410.4	475.2	666	518	516	723.2	403.6	455.2	801.2	568	861.2	1482.4	884.8	844	903.2	2972.4	1726	510.4	394.8	595.6	446.4	550.4	754.4	764.4	827.6	618.4	251.2	225.6	214.8	758.8	917.2	832.4	164.8	310	590.8	150	206.4	287.2	349.6	378.4	236
107.33	1	536.4	836	554.4	887.2	1812.8	1066	345.6	434.8	448.8	658	511.2	541.6	761.2	400	472	742	576.8	920.4	1536	901.6	879.6	895.2	2911.2	1680.4	533.2	362	598	438.4	555.6	751.2	724.4	886.8	616.8	254.8	238.8	231.6	790.4	926	860	153.6	294.4	594.8	160.4	213.6	295.2	350.8	393.2	232
107.67	1	553.2	851.6	544.4	841.2	1794.4	1027.2	346.8	394.4	460.4	652	507.6	529.6	771.6	402	488.4	722	558	837.6	1532.8	943.6	897.6	896	2830	1666	511.2	396.8	608.4	450.8	543.6	774	751.2	891.2	630	278.4	256.4	207.2	766	941.6	923.6	158.4	310.4	589.2	157.2	214	283.2	365.6	410.8	238
108	1	583.6	867.6	560.8	878.8	1788.4	1052.4	338.8	388	430.8	676	554.8	512.4	825.6	384	490.8	739.2	549.6	831.2	1594	932	959.6	894.8	2799.2	1594	522.8	406.4	590	482.4	558.4	785.6	704.8	915.6	615.2	253.6	229.6	203.6	796.4	953.6	900	165.417	340.8	556	159.2	221.6	309.6	359.6	424	258.8
108.33	1	576.8	874.8	531.6	884.8	1815.2	1097.2	328.8	394	439.6	685.6	534.8	508.8	822.8	405.2	515.6	694.8	515.6	793.6	1600	900.8	932.4	871.2	2684	1665.6	545.6	396.8	588.8	459.2	524.8	783.6	733.2	962.8	631.2	256	264	237.2	836	975.2	893.6	148.4	352	600	153.6	233.2	319.2	392.8	478.4	224
108.67	1	617.2	856.4	564.8	880.4	1824	1104	320	382.8	430.4	694.8	574.4	552.4	872.8	398.4	492.4	704.4	507.6	764	1638	923.6	974.8	884.8	2640.4	1600.4	541.6	391.6	595.2	470.8	585.2	806.4	731.6	968.8	631.6	262.8	250	228.8	826.4	990	901.2	180.8	333.2	569.6	156	213.2	303.6	414	457.6	252.4
109	1	557.2	891.6	536.4	871.2	1780	1060.4	311.2	391.2	400	674.8	564.8	494.4	895.6	411.6	523.6	676	494	755.6	1650	975.6	978	859.2	2532	1552.4	530.4	378.8	560.8	458.8	570	796.8	751.2	993.2	616.4	258.4	244.8	240	816	1044.4	930.4	186.8	354.4	593.2	159.2	240	332.4	421.6	494.4	254.8
109.33	1	601.2	837.6	552	860.8	1712.8	1092	296	371.2	382.4	686	567.2	544.4	881.2	419.2	535.6	665.2	476.8	720.8	1701.2	965.6	1006	810.4	2512.8	1496.4	520	370	548.4	488	571.6	784.4	774.8	1047.6	638	248	239.2	233.6	793.6	952	893.2	180	354.4	591.25	156	222.8	300.8	438	517.2	263.6
109.67	1	569.6	874	581.6	885.2	1690.8	1068.8	323.6	368	364.4	636.8	563.6	533.2	909.6	414.4	532.4	658.4	488.8	718	1702.4	962	1013.6	791.6	2408.8	1496.8	517.2	391.2	565.2	493.2	553.6	763.2	714	1006	599.6	260.4	221.2	223.6	782.8	958	888.4	183.2	338	578.8	157.2	248	316.4	438.8	539.2	283.2
110	1	590	910.8	548.4	844.8	1648.4	1046.8	274.4	361.6	357.6	670	575.6	517.6	912.8	421.2	522.8	646	461.2	674.4	1672.4	975.2	992.8	824.4	2376	1454.4	518.4	345.6	576	489.2	538.4	778	747.2	1025.2	615.6	240.4	242	236.4	730.8	888.8	885.2	184	368.8	590.8	166.8	238.4	318.8	479.6	554.4	288.8
110.33	1	597.6	900.8	554.8	868.4	1614.8	1032	280	358.8	361.6	675.6	558.4	514.4	875.6	418.4	541.2	662.4	458	665.2	1695.2	970.8	1055.2	797.2	2330	1432	505.2	358	568.4	514	547.2	771.6	748.8	1025.2	597.6	264	217.6	232.4	666	865.833	836	176.8	375.6	650.4	174.4	246.8	341.25	484.4	568	267.6
110.67	1	607.6	860.8	570.4	856.8	1591.2	983.6	292	356.4	360.4	662.8	575.2	517.6	930	421.6	560	584	436.4	608	1659.2	959.2	1040.4	768.8	2329.6	1388	507.2	360	536	506	515.6	753.6	702.8	1055.6	609.6	252.4	219.2	250.8	688.4	802	803.2	176.4	377.2	651.2	173.2	269.6	372	502	589.6	294.4
111	1	574.4	914	572	872.4	1517.2	1002.4	294	350.8	345.6	663.6	564.8	500.4	933.2	410	594	584.8	443.2	614.8	1707.6	977.2	1036.4	808.4	2208	1389.2	520.4	363.6	531.2	492.4	521.6	781.6	705.2	1014.4	595.2	248.8	226	240.4	666.4	797.2	813.6	197.2	397.6	654.4	156.8	286	375.6	531.6	629.6	279.6
111.33	1	608.4	927.6	593.6	852	1517.2	1022.8	296.8	334.8	330.8	658.8	569.6	503.6	904.8	389.2	602	556.4	436.4	561.2	1598.4	975.6	985.2	788.8	2180.4	1326.8	504.8	350.8	502.4	501.6	520.4	746.8	694.4	1003.2	567.6	238.4	220	236.4	604	742.4	766	212.8	381.2	633.6	190.8	292.8	360.4	526	627.6	304.4
111.67	1	591.2	910.8	552.8	846	1506.8	1018.4	295.6	325.2	320.4	661.2	555.2	511.2	884.4	417.6	567.6	517.6	406.8	575.6	1652.8	915.2	990.4	735.2	2071.6	1286.8	515.6	326.4	527.2	499.2	511.6	799.6	715.2	1001.2	584.4	256.4	219.6	224	583.2	677.6	754.8	200.417	423.6	681.2	198.8	274.4	379.6	528	652.083	314.8
112	1	577.2	876	596.8	837.2	1433.6	982.4	274.8	339.6	335.6	673.6	528.4	455.6	853.2	437.2	582.8	513.6	406	546.8	1658.8	907.2	994.4	736.8	2034	1312.8	516.4	338.4	513.2	496	542.8	787.2	736.8	977.2	581.6	248	205.2	218.4	579.2	656.8	727.2	203.2	414.4	697.2	194.4	289.6	373.2	543.2	673.2	321.2
112.33	1	573.6	886.8	632.8	809.6	1401.6	936	270.8	344.4	333.6	640	593.2	468.4	871.6	441.6	597.6	454.4	400.4	497.6	1632	870.8	1014.4	761.2	2034.8	1231.6	533.6	326.4	539.2	520.8	511.6	775.2	670.8	947.2	566.4	231.2	211.2	226.4	520.4	578.8	652.4	202.4	409.6	678.8	190.8	283.2	396.8	567.6	648.4	323.2
112.67	1	544.4	881.2	602	780.8	1354.4	916.8	287.2	347.2	320.4	654.4	535.6	454	856.4	401.2	585.2	479.6	382.4	505.6	1585.2	914.8	1009.6	748	1987.2	1270.8	499.6	321.6	501.6	529.2	451.6	734.8	672	932	552.8	257.2	195.6	223.2	504	580	644.8	212.4	436.8	724	197.083	305.6	379.2	574.4	657.2	337.6
113	1	566.4	825.6	589.6	827.2	1333.6	908.4	298	313.6	305.6	626.8	522	467.6	813.2	414.4	589.2	469.2	385.2	492.8	1534.4	858.8	982.4	700	1976.8	1219.2	494	282.8	505.6	521.6	471.2	759.2	689.2	920.8	574.8	238.4	201.2	227.6	476.4	548.8	639.2	209.2	404.8	749.583	165.2	320	396	530.4	638	326.4
113.33	1	552.4	864	592	796.4	1251.2	864.4	272	330.4	322.4	612.4	554	434.4	768.4	431.6	548.4	454	384.8	452.4	1473.2	818.4	948	763.2	1960.8	1155.6	457.2	287.6	477.6	494.8	452	786.8	660.8	872.4	544.8	259.2	204.8	231.2	452.8	549.6	620.8	212.8	439.2	768	180	312.4	429.6	547.6	682.8	339.2
113.67	1	551.2	856	560.4	783.6	1213.6	876.8	292	350	287.2	595.6	530.8	477.6	784	430.4	589.6	421.6	368.4	441.2	1394	843.2	949.2	730.4	1917.6	1152.8	475.2	292	488.8	498.8	440	742	660	869.2	571.6	223.6	198	202	420	485.6	592.8	210.8	444	783.6	186.8	311.2	438	531.2	656.8	325.2
114	1	524.8	792	579.6	767.2	1193.2	882.4	304.4	351.6	322.4	631.2	526.8	437.6	760.8	434	599.6	425.6	365.2	478	1420.4	839.2	921.6	704.8	1890.4	1124.4	474.8	296.4	451.2	485.6	448.8	755.2	673.6	872.8	554.8	256.8	196.4	210	422.8	474.167	569.6	197.6	427.2	756.4	190.4	332.8	452.5	565.6	644	318.4
114.33	1	515.2	816.8	556	714.4	1186	830.4	289.2	310	293.2	645.6	541.6	433.2	730.8	408.8	582.4	410.8	348.8	466.4	1377.6	816	913.2	687.6	1923.6	1108.8	464.8	291.2	471.6	472.4	436	751.2	628.4	852.4	526.4	235.6	175.6	187.2	394.4	447.6	549.6	228.8	461.6	778	168.4	316.8	438.4	523.2	602.4	305.6
114.67	1	494.8	799.6	579.6	777.2	1186.8	860.4	272.8	316	290	595.2	547.6	414.8	703.6	411.2	569.6	407.6	380.4	424.4	1342.8	776.4	895.2	669.2	1910	1079.2	468	291.2	454	480	416.4	756.8	651.2	808.4	535.6	249.6	167.2	199.6	376.8	458.4	530.8	231.2	445.2	807.2	188	312.8	428	513.6	618.8	302.8
115	1	477.6	831.6	576.4	725.2	1183.6	811.6	286.8	342.8	295.6	569.6	512.4	420.8	696	411.6	599.2	419.2	366.4	421.2	1314.8	770	852	696.8	1875.6	1101.2	460	280.4	427.2	458.8	405.6	750	627.2	782.8	514.4	243.6	172.8	200.8	396.4	450.8	528	212.4	455.6	788.4	169.6	321.2	440.4	492.4	591.2	293.2
115.33	1	494.8	827.2	588.4	752.4	1191.6	794.8	273.6	345.6	294.4	594.8	502.4	408	699.2	416.4	558.8	410	380.8	436	1231.6	756.4	818	652.4	1820.4	1079.6	435.6	284	426.4	458	426.8	687.2	628	798.8	548.8	243.2	164.8	200.4	379.6	420.4	484.4	225.6	459.167	788.8	188.8	308.4	436.4	483.2	607.083	298.4
115.67	1	501.6	753.6	570.4	739.2	1124.4	774.4	295.6	326	312	566	509.6	428.4	666.8	410.4	520	377.6	347.6	424	1167.6	730.4	824.8	671.2	1776.4	1065.2	476.8	256	424.8	443.6	391.2	707.2	614.8	733.2	476.8	252.4	173.2	194.4	332.4	434.8	507.2	226	449.6	796.8	169.2	307.2	452.4	487.2	559.2	290.8
116	1	448.8	790	560	710	1106.4	761.2	297.2	340.4	308.8	577.6	487.2	408	682.8	414	530.8	398	370	420.4	1156.8	690	787.2	681.6	1791.2	1076.4	476	266	407.2	421.2	395.6	706.4	632	739.2	477.6	258.8	160.4	186.4	322.4	400.8	490.4	217.6	462.4	781.6	167.2	302.8	457.2	460	558	310
116.33	1	460.4	754.4	575.6	720.8	1098.4	724	302	347.6	281.2	586.4	495.6	399.2	634	411.6	536.8	390.8	354.8	410	1141.2	693.6	763.6	664	1737.6	1031.2	472.8	258	415.6	418	389.6	714.4	615.2	709.2	512.4	241.2	156.8	191.2	350.8	408.4	481.2	202.8	453.6	791.6	169.167	307.6	496	462.8	548.4	280.4
116.67	1	424	742.4	558	713.6	1078	695.2	297.6	345.6	307.2	577.2	489.2	380.8	633.6	414.4	506.8	372	352.4	410.4	1080.4	699.2	764.4	658.4	1791.6	1038	461.6	272.8	386.4	427.6	394	716	625.6	687.6	511.6	254	154.8	181.2	330.4	415.2	492.4	217.6	466.8	789.6	163.2	278	436	446	514.4	290.8
117	1	436.8	730.8	556.4	691.6	1061.6	658.4	296.8	315.6	317.2	568.4	493.6	393.6	605.6	401.6	518.8	406.8	345.2	396	1041.6	669.2	710	654.4	1830.4	1024.8	434.4	240.4	367.6	387.2	386	684	602.4	632	484.4	253.6	164.8	166.4	335.6	407.2	460.4	219.2	448.4	786	153.2	275.6	470.8	448.4	522.8	300.8
117.33	1	458	763.2	569.2	728	1081.2	675.2	309.6	357.6	309.2	538	458.4	370.8	577.6	419.6	470.4	403.2	340.4	396.8	1026	632.4	730	629.6	1802.8	991.6	469.2	242	400.4	400	372.4	727.2	594.8	642.4	473.6	253.2	162	174.8	331.2	423.2	458	197.2	458.4	770.8	146.8	254.4	495.2	427.2	516.4	296.8
117.67	1	462.8	726.4	550.4	662.8	1011.6	665.6	295.6	325.2	302.4	562	448	394	550.8	399.6	503.2	388.4	367.6	392.8	986	648.4	704	634.4	1842	1048.4	464.4	253.6	366	379.6	374	697.2	604	625.6	483.6	248.8	162	171.6	325.6	387.2	440.417	216.8	438.8	809.2	179.2	245.6	448.4	426.667	494	266
118	1	449.6	699.2	544.8	698.8	978.4	674.4	296.4	353.6	298	524.8	434.8	389.6	546	393.2	455.2	397.6	335.2	402.4	962.4	644	641.2	626.4	1782.8	997.2	463.2	245.6	354.4	366	397.6	689.6	614	616.8	479.2	240	150.8	183.6	334	378.4	448.8	187.2	470.8	818	150.4	254	472.8	426	462.8	289.2
118.33	1	418	676.8	572	708.4	998.4	656	293.6	358.8	308.8	517.2	439.2	380.8	538	385.2	468	384.8	338.8	400	891.6	604.4	635.2	597.6	1804.4	1015.6	438	243.6	348	366.4	384	672.8	580.4	546	435.2	206.8	150.8	180.4	312.8	370.4	437.6	203.6	471.2	810.8	150.4	255.2	466.8	414.4	474.8	278.8
118.67	1	407.2	706.8	554.4	706	974	640	325.6	371.2	302.8	513.6	425.2	357.6	520.8	367.2	450	387.6	347.2	397.2	899.6	600	644.8	606	1751.2	1012.4	454.8	227.2	370	373.2	370.4	658	602.8	536.8	456.4	247.2	160	161.2	312.8	365.6	444.4	199.2	459.6	817.2	158.4	237.6	450.8	430.8	480	280.4
119	1	399.2	672	613.2	686.8	953.6	648	307.2	362.4	339.2	554	427.6	394	537.2	378.8	474	384.8	338.4	394.4	880.4	615.6	646.4	622.8	1728	989.2	445.2	230.8	339.2	362.4	367.2	688.8	566.8	530.8	455.2	222.8	148	175.2	301.2	359.6	445.2	208.8	465	790	153.2	261.2	426.4	395.2	410.8	262.083
119.33	1	447.6	695.2	576.8	695.6	930	612.8	312.8	361.6	345.6	519.6	446	390.4	473.6	370	467.6	385.6	356.8	406	854.8	596.4	619.2	602	1732	994.4	427.6	247.2	343.6	379.6	370.8	680.8	599.2	513.6	486.8	244.8	166	170	332	362.4	454.8	180.8	453.2	800.4	146	234.4	450	382.8	408.4	256.4
119.67	1	409.2	686	575.2	674.4	910.8	576	314	371.6	349.6	521.2	402	374.8	491.2	360	420	388	334.8	407.2	854.8	598	600.8	614.8	1714	954.4	446.8	220.4	338	340.4	372.4	704	586	508.4	464.4	229.6	160	151.2	312	353.2	454.4	202	444.4	823.6	158	257.2	456	393.6	422.4	269.6
120	1	415.2	666.4	560	679.2	880.8	598.8	304.8	354	330.8	496.4	397.6	373.6	490	341.2	421.2	388.8	334	425.2	841.2	591.2	557.6	627.6	1701.2	948.8	438.8	208	341.2	351.2	405.6	700.8	605.6	472.4	486.8	229.2	143.6	151.6	315.833	369.6	441.2	191.6	451.2	778.8	156.4	253.75	460	383.6	444	256.4
120.33	1	421.2	664	597.6	674.8	889.2	588.8	327.2	382.4	349.6	504.4	380.4	368	460.8	353.6	415.2	377.2	345.2	431.2	814	629.2	584.4	622.8	1697.2	961.2	448.4	238.8	322	347.2	387.6	695.6	586	458.4	448.4	250.4	155.2	158	302.8	327.2	440.4	192.8	438.8	770.4	142.4	250.4	432.8	356	396.8	237.2
120.67	1	458	642.4	544.8	679.2	871.6	574.8	312	344.4	328.4	463.6	363.2	360	496	318	384.4	367.6	327.6	434.4	802.8	586.8	547.2	590.8	1684	942.8	438.8	204.4	318.4	368.8	396.8	669.6	569.2	511.2	485.2	229.2	135.2	147.2	330.8	358	460	185.2	454.8	796	151.2	249.2	432.8	370.8	400.8	258.8
121	1	429.2	668	615.2	683.6	892.4	566	346	341.6	340.8	495.2	393.6	389.6	474.4	327.2	392.8	360	330.8	421.6	781.2	606.8	536.8	608.8	1673.2	976.4	412.8	225.2	331.2	330.4	380.4	650	591.6	481.2	477.2	238.8	156	151.6	312	364.4	426	167.2	430	802	148.4	269.6	441.6	388	416.8	250
121.33	1	455.2	653.2	620.8	667.2	870	566	337.2	346	361.2	474.8	351.2	350	496.8	326	386.4	386	333.2	422.4	806.4	591.6	529.2	570	1610.4	928	423.2	238	314.4	311.6	394.8	692.4	594.8	489.2	450.8	237.6	144	174.4	332.4	364.4	452.5	186.8	426	767.2	152.8	236.8	425.6	368.75	392.4	256.4
121.67	1	409.6	674.8	619.6	671.6	902	563.2	309.6	360.4	342.8	496.8	366	362.8	468.4	310	393.2	383.2	330	446	775.2	609.6	538	580	1644	946.8	415.6	205.2	330.8	330.8	403.2	640.4	599.2	516.4	474	240	148.8	144	326.8	351.2	435.6	174.8	401.6	754.8	153.6	232.4	425.2	360	379.2	228.4
122	1	416.4	678.8	567.2	690.8	892.4	576	326.4	346.4	334	454.8	372.8	368.4	448.8	312.4	358.8	387.2	327.2	441.2	761.2	573.2	547.6	576.4	1671.2	990	402	219.6	324	310	413.2	605.2	571.6	502	476.8	243.6	150.8	152.4	317.6	346.4	439.6	184.8	413.2	773.6	157.6	256	426.8	367.2	390	233.6
122.33	1	444.8	680.4	595.2	706.8	870.4	583.2	316.8	374.8	341.2	448.8	357.6	352.8	462	314.8	364.8	408.8	339.2	443.2	698.4	572	516.8	623.2	1662.4	981.6	415.6	231.2	352.4	314	412.8	633.6	594.4	486.8	444.8	254	143.6	154.4	346.4	355.2	414.4	186.8	416.8	755.6	150.4	246.8	383.6	374.4	367.6	234
122.67	1	424.8	676	593.6	717.2	923.6	577.6	311.2	354.8	351.2	456.4	356.8	339.6	433.2	312	359.2	399.2	321.2	454.8	767.6	580.8	544	590.4	1650.8	961.2	398.8	221.6	315.2	340	417.6	602.8	568	490.4	466.8	244.8	146.4	162.4	328	349.6	439.6	161.6	389.6	791.2	149.6	224.4	399.6	381.2	385.6	238.75
123	1	431.2	631.6	594.8	708	914.8	591.6	307.6	365.6	364.4	430.8	356.8	345.6	450	322	338.8	402.4	329.2	456.8	726	578	546.4	612	1650	936.8	403.6	231.6	324.4	332.4	434	609.2	574.8	495.6	431.6	251.2	164.4	145.6	334	371.6	442.8	173.6	378	741.6	154	244.8	386.4	369.2	382	228.4
123.33	1	442	679.6	600.4	770.8	899.2	607.6	303.6	350	372	458	354	340	444.4	290	341.6	369.6	356.4	458.8	695.2	582.4	522	581.6	1634	921.6	398	223.6	309.2	332	424	625.2	589.6	516.4	502.4	255.2	160.4	159.6	345.2	368	468.8	180	400.4	779.2	132.8	255.2	382.4	353.6	370.8	229.6
123.67	1	459.2	669.2	590.4	727.6	904.8	574.4	302.8	335.6	358	428	352.8	364.4	436.8	316.8	330.4	387.2	342.8	445.6	730	558	521.2	604	1625.2	908	386.8	215.6	316	331.2	434.4	634.4	586	522.4	485.6	246	168	173.6	364.583	378	461.6	155.6	384.4	763.2	146.4	230.417	395.6	371.2	397.2	218.8
124	1	426	666.8	599.2	749.2	897.6	623.6	312	360.8	374.4	442.8	348.4	360.8	415.2	289.2	322	384.8	353.6	472	708.8	554.8	534.8	585.6	1636.4	969.2	382.8	227.6	324	317.6	428.8	630	615.2	511.6	450	266.8	156	160	371.6	385.6	480	157.6	356	716.8	136	220	393.6	364.4	393.6	234
124.33	1	424.4	654.8	580	738	896.4	594	302.8	340.4	380.4	386.8	360.4	351.2	432.8	284	316.8	386.4	324.4	476.8	680	544.8	523.2	591.2	1690.4	942.8	398.4	227.6	325.2	305.2	428.8	619.2	593.2	505.6	457.6	256	165.6	164	372.4	411.6	461.6	167.2	346	737.6	138	226.8	374	342.8	350.4	223.6
124.67	1	415.2	630	608.8	755.6	868.4	608.8	297.6	338.4	345.2	400.4	313.6	376	444.4	300.4	317.2	393.6	353.2	492	684.8	553.6	542.8	633.2	1655.2	952.4	386.4	235.6	323.2	311.2	459.6	614.4	633.2	510	462.4	260.4	170	148.4	387.6	392.8	461.2	184.8	335.6	743.6	123.6	228.4	368.4	342.4	389.6	228.4
125	1	421.6	620.4	589.2	756.8	903.6	642.8	279.6	340.8	363.2	409.2	346.4	336.8	408	287.6	301.2	423.2	337.6	486.4	670.4	575.6	534.4	586	1682.8	948.8	346.4	236.4	349.6	296	430.4	630	628.8	530.8	437.6	256.8	169.2	156.4	388	400	475.6	161.667	343.2	702	134.4	236.4	346.4	320.4	391.6	230.8
125.33	1	431.2	577.6	594.8	706.8	904.8	651.2	281.2	339.2	362.4	392	340.8	352.8	419.6	298.4	314.8	400.8	319.2	482.4	691.6	581.2	562.8	587.6	1728.4	900.8	352	246	333.2	332.4	472.4	622	634.8	540.4	476.8	243.2	165.6	164.4	418.4	422.8	493.2	151.6	332.8	704.8	134.8	250	346.4	308.8	382.4	236.8
125.67	1	428.8	585.2	594.4	738.8	885.2	669.6	283.6	310	353.6	408.8	349.6	376	421.6	298.4	328.4	403.2	330.8	486.8	727.2	589.2	557.6	630.4	1658.8	894.4	374	220	377.2	321.2	427.2	616.8	636.4	547.6	472	257.2	161.6	159.6	434.4	419.2	497.2	160.8	300.8	694	131.6	242	351.2	311.6	402.8	236
126	1	428.8	583.2	612.8	750	884.8	687.2	275.6	322.4	386.8	407.6	333.6	358	428.8	306	295.6	383.2	311.6	468.8	722.8	617.2	556.4	581.6	1654.4	874.8	354.8	249.6	356.4	342	481.6	627.2	666.4	567.6	470.4	253.2	178	170.4	427.2	443.2	548	164	312.8	694.4	125.6	248	326.8	297.6	393.6	236.8
126.33	1	425.6	520.4	638.8	744.8	864.4	698	275.2	309.6	371.6	387.2	310	357.2	422.8	324	302.4	381.2	327.2	476.4	696.4	564	563.2	596	1654.8	909.6	370.8	242	366.8	348	455.6	628.8	686	554.4	458.4	260.4	160	159.2	452.8	476	541.2	178.4	316	668.75	147.2	237.6	309.2	310.8	394.4	241.2
126.67	1	430.8	536	582.8	742.4	829.6	681.2	257.2	343.6	391.2	376.8	323.6	335.6	438.4	301.2	292.4	382.4	304.8	483.2	745.2	604	600	582.4	1632.4	864.8	374.8	245.2	371.2	348	455.2	642	662.4	591.2	474	262	167.6	176	469.2	490.8	537.6	157.6	316.8	656.4	138.4	227.6	330	340.4	394.8	232.4
127	1	413.2	518.4	604	752	869.6	741.6	252.4	322.8	340.8	386.4	307.6	339.2	417.6	286.8	289.6	398	334.8	460	767.6	594.4	579.2	596	1687.2	894.8	360	260.4	371.2	367.2	458	628.8	662.8	604.4	494.8	252.8	170.4	169.6	484.8	514.4	568	162	297.2	628	130.4	245.2	304.8	291.2	412.4	248
127.33	1	406.4	499.6	596	708.8	851.6	755.2	241.2	339.2	344	384.4	312.8	347.6	440.4	295.2	294	367.2	320.8	450.8	754.4	605.2	614.8	587.6	1656.4	879.2	390	257.2	402.8	355.2	486.8	643.2	706.4	602.8	476.4	244.8	168.4	159.6	510	525.417	596.8	170	297.6	662	126.4	240	280.833	307.2	424.8	241.2
127.67	1	399.6	524.4	588	728.8	820	708.8	249.2	319.6	354.4	392.8	302.8	346.4	438.4	295.2	307.6	389.6	313.6	432	768.4	627.2	586	538.4	1622	829.6	374.4	255.2	371.2	347.6	483.6	650.4	682.8	605.6	465.2	230	166.8	172	544.4	537.2	614.4	159.2	309.6	659.2	134.4	250.8	310.4	312.4	397.2	240
128	1	371.2	531.2	575.2	751.2	828.8	710.4	263.2	314.8	351.6	378.8	304.4	334	449.2	316	301.2	369.2	315.6	458.4	784.4	594.4	611.2	568.8	1579.2	888.4	368	266.8	376	376.4	480.8	605.6	720.4	623.2	459.6	253.2	171.2	173.2	494.4	570.8	591.2	154.8	301.2	606.4	118	242.8	300.4	300.4	382.4	228.8
128.33	1	376.8	492	579.2	704	850.8	756	237.2	304	348	387.2	304.8	352.8	434.4	302.8	299.6	371.2	341.2	447.6	803.2	615.6	633.6	572	1630.4	888.8	380.4	250.4	401.6	353.6	493.2	635.2	747.6	628.4	461.2	217.6	159.6	154.4	539.2	646	625.6	168.4	298	627.2	137.6	227.2	295.2	305.2	424.8	246
128.67	1	405.2	510.8	536	712	837.2	761.6	234.8	302	322.8	382.8	310.4	340.4	430	282	277.2	342.4	310.4	430	786	604.4	626.8	548.4	1609.6	895.2	356.4	246.8	370	374	485.2	603.2	701.6	662	499.2	252.8	165.6	166.8	578	602.8	648.4	159.583	289.2	603.2	144.4	245.6	284.8	314	411.25	255.6
129	1	374.4	496	538	717.2	808.8	752.8	237.2	276.4	328	366.8	282.4	311.2	415.6	279.2	277.6	352.8	316.4	394	780.8	606	642.8	556.4	1605.2	879.2	376	248.4	400	382	484	624.8	726	652.4	510	238.8	149.6	164.8	576	656.4	689.2	170.8	295.6	595.6	134.4	254	290	322.4	448	237.6
129.33	1	385.2	474	566.8	708.4	818.8	771.6	228.4	295.2	336	362	305.6	325.2	424.4	312.8	267.6	342.4	322.4	430.8	826	593.6	651.2	566	1591.2	860.8	384.4	236.8	372.4	374	490.8	614	730	657.6	492.4	218	170	176	613.6	707.6	722.4	146.8	292.4	572.4	138.8	268	306.4	316	430.8	238.4
129.67	1	358.8	468	513.2	667.2	803.2	744.8	233.2	298.4	334.4	374	291.6	318	441.6	300.8	273.6	346.8	317.2	388.8	805.2	614.4	670	565.6	1563.6	839.6	390	236.4	376.8	366.8	468.4	608.4	676	683.6	496	233.2	164	169.2	617.2	730.8	726	148.4	278.8	582.8	128.75	255.2	304.8	312.8	432	225.6
130	1	344.8	482	521.2	705.6	770.8	767.2	218.4	284.8	317.6	381.2	291.2	324.8	431.6	289.6	284.4	331.2	302.8	413.2	825.2	626	650.4	542.8	1563.2	802	354.8	248.4	388	406.8	472.4	600	716.8	709.6	506.8	230.4	167.6	160	622.4	719.6	740.4	149.6	272.4	585.833	136.8	256.4	311.2	306.4	441.6	238
130.33	1	322.4	440.4	516.8	646.8	775.6	726	220.4	277.2	293.2	372.4	282.8	295.2	412	288	264.8	334	317.2	402	815.6	632	659.2	575.6	1601.6	797.2	381.6	250.4	373.2	360.4	478.4	585.2	697.6	676.4	496	239.6	153.6	184.8	649.2	714.4	736.4	144.8	288.8	567.2	119.6	252.8	309.2	285.6	428.8	239.2
130.67	1	314.8	437.2	504.4	626	798	723.2	198.8	295.2	305.6	366	280	335.2	430.4	284	252	322.4	289.2	387.6	812.8	628	695.6	538.4	1566	835.2	383.6	255.2	340	380.4	476.8	598	684.8	683.6	498.4	235.2	156.4	174	639.2	737.2	757.6	170.4	284.4	561.6	141.6	275.2	306	314.4	458	238
131	1	326.8	437.2	494.8	651.6	802.4	756.4	216.8	278.8	301.2	360.8	288.8	334	420	296	280.8	317.6	316.8	363.6	822	618.8	693.6	526	1584.8	754.8	356.8	232.8	371.6	388.4	481.2	584.8	702.4	704	460.4	228.8	174.4	168.4	652.4	765.417	762	155.2	290.4	586.8	128.4	268.8	288.333	330	458	249.2
131.33	1	323.6	426	461.6	605.2	782.8	720.8	212.4	293.2	302	357.6	276.4	337.2	426.8	302.4	282.8	309.2	326	364.4	844.4	619.2	723.6	520.8	1601.2	785.6	364.4	233.2	337.2	394.4	464	608.4	692.8	696	476.8	222	158	167.2	643.2	762	737.2	146.4	295.6	598.4	120.8	254.4	303.2	318	466	245.6
131.67	1	305.2	428.4	466.4	610.8	772.4	680.8	206.8	287.6	283.2	366	272.8	326.4	442	288.4	279.2	318	282	353.6	793.2	612	704.8	532.4	1538.8	725.6	410.8	224.4	369.2	395.2	490.8	592	664.4	685.6	472	212	148.8	170.8	620	775.6	768.4	152	295.2	581.2	137.6	266.8	299.6	326.4	456.8	246.8
132	1	309.2	414.8	462.4	602.4	746.4	702	199.2	283.6	270	344	280.8	312.4	443.2	260.4	284.4	303.2	284	374	819.6	616	707.6	535.6	1556.4	766.4	392.8	228.8	367.2	394	454.4	560.8	655.6	689.2	510.4	233.2	174	176.4	640	742	772.4	140.8	311.6	574	144.4	263.6	307.2	341.2	473.6	256.8
132.33	1	309.6	436.8	434.4	586.8	754.4	711.6	206.4	260	265.6	365.6	280	294	447.6	274.4	269.6	312.8	294	324.4	795.6	647.6	737.2	539.2	1499.6	726.4	373.2	239.6	345.2	384.4	466.4	581.2	635.6	688.8	442.8	212.4	148.8	162.8	635.6	797.6	732.8	148.8	308.333	581.6	137.6	276.4	322.4	338.8	482.917	277.6
132.67	1	280	415.6	443.6	579.6	776.8	702.4	191.6	261.6	285.6	359.2	280	311.2	434.4	252.8	268	287.6	316.8	325.2	831.6	598	750.4	509.6	1502.4	745.2	390.8	242.8	342	369.6	442.8	558.4	668.4	694.4	504	206.8	161.6	168	614.4	752.4	699.6	151.6	306.8	582.4	122.4	255.2	291.2	361.2	507.2	268
133	1	280.4	406.8	449.2	594.4	773.2	670.4	192.8	271.2	285.6	352.4	272.8	296	466	268	249.6	307.6	264	308	819.2	616.4	758.8	520.4	1512.8	733.6	384.4	239.6	345.2	378.4	460.8	546.8	632.4	660	443.2	200.8	157.2	164.4	626	738.4	681.6	162.8	310.4	568.4	146.8	277.2	317.2	365.2	467.6	250.8
133.33	1	276.8	408.8	430	599.6	742.8	668.8	189.6	273.6	261.2	347.6	276	298.8	449.2	255.6	270.4	286	276	339.2	812.8	603.6	735.2	521.6	1491.6	713.2	369.2	249.2	327.6	366.8	457.2	525.6	629.6	668	421.6	202	140.8	151.6	609.6	729.2	699.6	159.6	342.8	597.2	153.75	272.8	294.8	374.4	463.6	254.8
133.67	1	287.6	437.2	395.2	571.6	736	666	180	279.2	264	330.8	270	286.4	440	276.8	267.2	267.6	264.4	294	796.4	616.4	724.8	502.4	1514.8	707.2	369.6	252.8	338.4	369.6	448	538.4	620.8	634.4	441.2	195.6	138.8	152.4	560.8	716.4	681.6	161.6	310	582.8	152.8	291.2	308.8	398.8	472	237.6
134	1	273.2	377.2	388.4	558	780	686	198	271.6	236.8	355.2	274.4	272.4	433.2	252.8	249.2	268.4	267.2	301.2	817.2	605.2	757.2	504.4	1516.8	705.6	368.8	248	343.2	360	453.6	525.2	586.8	642.4	442	197.6	149.2	147.2	585.6	697.6	696.8	149.2	323.2	584.8	148	293.6	306.4	380.4	490.8	241.2
134.33	1	260.4	393.2	406.8	534.8	777.6	702.4	183.2	286	259.2	340.4	278.8	301.6	459.6	265.2	277.6	252.4	275.2	312.4	840.4	610	761.6	534.4	1501.2	660.8	389.2	228.4	350	354.8	445.2	495.6	546	613.6	426.4	199.2	152.8	162.4	516	667.6	644.8	153.6	324.4	605.6	157.2	286.8	312.8	383.2	509.2	238
134.67	1	242.8	378.4	385.6	525.6	820.4	700	190.8	262.8	241.6	349.2	272	279.2	458.4	246.4	262.4	243.6	251.2	294	818.4	592	751.6	536	1496	702.4	380	236	332.8	366.4	420	552	562.8	632.4	455.6	180.4	158	144.4	544.8	694.4	639.167	159.2	340.8	604.4	150.4	279.2	346.4	414.583	492	251.2
135	1	243.6	377.6	365.2	529.2	811.2	680	193.2	266.8	244	359.6	267.6	286.8	430.4	256	273.2	238	249.6	268.8	827.2	605.6	740.4	529.6	1541.6	654.8	392.4	252.4	312.8	365.6	432.8	533.6	525.6	650.8	444	177.2	151.2	134.4	515.6	642.4	622.8	162	340.4	596.4	161.2	300	324.4	413.6	516	234.8
135.33	1	253.6	367.6	363.2	517.6	829.2	714	183.2	272.4	243.6	316.4	271.2	297.6	444.8	242.8	278.4	258.8	250	282	835.2	586.8	732.8	551.6	1481.2	686.8	389.2	240.8	310	359.6	451.6	516.8	526.4	610	427.6	195.2	128	144.4	502.8	643.2	598	178.8	358.4	593.2	178.4	282.8	314.8	414	514.4	239.6
135.67	1	260.4	378.4	362.8	509.2	848.8	687.6	188	294.4	232	336	261.6	267.2	444.4	234.8	268.4	222.4	248	277.6	823.6	552.8	727.2	494.4	1474	679.2	390.8	236.8	316	363.6	458.8	506	539.2	596.8	429.6	190.4	123.6	134.4	468.4	611.2	580.8	164.4	373.2	586.8	169.6	317.6	336.4	420.8	477.2	257.6
136	1	264.4	350	368.4	522.4	842.4	691.2	198	271.2	241.2	335.6	252	280	452	237.6	259.2	233.6	241.6	269.2	778.4	540	734	536	1500.4	672	374	250.8	299.2	334.4	436	497.6	495.6	594.8	448.8	170.4	136.4	151.6	480	587.2	558.8	170.8	360.417	604.8	163.6	294.8	340.8	390.8	488.4	266.25
[truncated: 168 more columns]
